# Supplementary material for: Transcriptome-wide identification and characterization of genes exhibit allele-specific imprinting in maize embryo and endosperm
Source: BMC Plant Biol. 2023 Oct 6;23:470. doi: 10.1186/s12870-023-04473-8 (PMC10557216; doi:10.1186/s12870-023-04473-8)
Supplement: Supplementary file 2 — Supplementary Material 2 [file 12870_2023_4473_MOESM2_ESM.xlsx]

## Sheet: Table S1
Table S1: The ASIGs identified in the BC/CB embryo and endosperm.
Gene ID	BC_B	BC_C	CB_B	CB_C	BC_total	CB_total	p-value_BC	p-value_CB	tissue	biased
Zm00001d002127	24	3	15	11	27	26	5.31216e-05	0.432768	embryo	B73-MEG
Zm00001d002352	18	3	14	9	21	23	0.00106312	0.297147	embryo	B73-MEG
Zm00001d005460	33	3	37	31	36	68	5.73307e-07	0.466854	embryo	B73-MEG
Zm00001d008226	34	3	22	23	37	45	3.46233e-07	0.881497	embryo	B73-MEG
Zm00001d008651	129	18	126	115	147	241	5.42949e-20	0.47859	embryo	B73-MEG
Zm00001d010693	68	7	42	31	75	73	1.87238e-12	0.197937	embryo	B73-MEG
Zm00001d011026	295	55	45	63	350	108	1.13484e-37	0.0832645	embryo	B73-MEG
Zm00001d011742	31	4	10	11	35	21	5.02284e-06	0.827259	embryo	B73-MEG
Zm00001d012339	36	3	16	18	39	34	1.26236e-07	0.731601	embryo	B73-MEG
Zm00001d012522	52	9	38	40	61	78	3.67945e-08	0.820847	embryo	B73-MEG
Zm00001d013519	20	3	10	18	23	28	0.000392995	0.13057	embryo	B73-MEG
Zm00001d021403	44	7	51	42	51	93	2.20658e-07	0.350688	embryo	B73-MEG
Zm00001d021667	24	3	13	11	27	24	5.31216e-05	0.683092	embryo	B73-MEG
Zm00001d024610	46	2	24	16	48	40	2.14126e-10	0.205903	embryo	B73-MEG
Zm00001d028249	58	9	66	48	67	114	2.14666e-09	0.0918239	embryo	B73-MEG
Zm00001d028707	36	5	26	18	41	44	1.28937e-06	0.2278	embryo	B73-MEG
Zm00001d029164	23	3	26	22	26	48	8.77e-05	0.563703	embryo	B73-MEG
Zm00001d031338	33	6	14	11	39	25	1.53602e-05	0.548506	embryo	B73-MEG
Zm00001d031847	656	116	428	384	772	812	3.90224e-84	0.122565	embryo	B73-MEG
Zm00001d031908	233	25	294	261	258	555	2.36447e-38	0.161282	embryo	B73-MEG
Zm00001d031911	197	32	125	135	229	260	1.10899e-27	0.535143	embryo	B73-MEG
Zm00001d035442	17	3	18	13	20	31	0.00174513	0.369172	embryo	B73-MEG
Zm00001d037576	59	4	103	86	63	189	4.22786e-12	0.216248	embryo	B73-MEG
Zm00001d042094	37	6	36	25	43	61	2.27352e-06	0.159011	embryo	B73-MEG
Zm00001d042504	45	2	31	19	47	50	3.55997e-10	0.0896861	embryo	B73-MEG
Zm00001d047046	54	10	34	23	64	57	3.79793e-08	0.14512	embryo	B73-MEG
Zm00001d047821	41	0	16	10	41	26	1.52231e-10	0.239317	embryo	B73-MEG
Zm00001d050615	27	4	14	10	31	24	3.61313e-05	0.414216	embryo	B73-MEG
Zm00001d051923	77	9	152	132	86	284	2.25683e-13	0.235314	embryo	B73-MEG
Zm00001d001850	17	14	44	3	31	47	0.590014	2.22504e-09	embryo	B73-PEG
Zm00001d008167	12	10	21	4	22	25	0.669815	0.000673862	embryo	B73-PEG
Zm00001d008944	23	15	23	2	38	25	0.194366	2.66917e-05	embryo	B73-PEG
Zm00001d012273	21	13	21	3	34	24	0.170067	0.000238565	embryo	B73-PEG
Zm00001d022242	24	24	55	11	48	66	1	6.09387e-08	embryo	B73-PEG
Zm00001d023646	34	32	41	1	66	42	0.805541	6.7375e-10	embryo	B73-PEG
Zm00001d031580	14	7	21	4	21	25	0.126631	0.000673862	embryo	B73-PEG
Zm00001d032656	12	9	24	4	21	28	0.512691	0.000157053	embryo	B73-PEG
Zm00001d037296	26	18	43	7	44	50	0.2278	3.55865e-07	embryo	B73-PEG
Zm00001d043131	18	9	53	5	27	58	0.0832646	2.9249e-10	embryo	B73-PEG
Zm00001d050355	12	11	17	3	23	20	0.834827	0.00174513	embryo	B73-PEG
Zm00001d002276	53	62	8	52	115	60	0.401327	1.344e-08	embryo	CAU5-MEG
Zm00001d002402	16	20	3	24	36	27	0.504985	5.31216e-05	embryo	CAU5-MEG
Zm00001d003272	30	20	8	47	50	55	0.157299	1.45032e-07	embryo	CAU5-MEG
Zm00001d006249	24	26	8	44	50	52	0.777297	5.96642e-07	embryo	CAU5-MEG
Zm00001d014007	25	32	15	78	57	93	0.353837	6.45535e-11	embryo	CAU5-MEG
Zm00001d014744	12	17	4	24	29	28	0.353161	0.000157053	embryo	CAU5-MEG
Zm00001d022104	21	31	10	65	52	75	0.165518	2.14125e-10	embryo	CAU5-MEG
Zm00001d026636	17	21	11	76	38	87	0.516412	3.19813e-12	embryo	CAU5-MEG
Zm00001d029376	8	15	3	18	23	21	0.1444	0.00106312	embryo	CAU5-MEG
Zm00001d030214	8	14	3	45	22	48	0.200825	1.34292e-09	embryo	CAU5-MEG
Zm00001d039606	15	15	3	19	30	22	1	0.000646753	embryo	CAU5-MEG
Zm00001d044190	29	33	4	23	62	27	0.611453	0.000255632	embryo	CAU5-MEG
Zm00001d048547	10	15	2	19	25	21	0.317311	0.000207503	embryo	CAU5-MEG
Zm00001d048630	84	104	41	282	188	323	0.144662	5.31258e-41	embryo	CAU5-MEG
Zm00001d048663	38	54	14	71	92	85	0.0952929	6.30874e-10	embryo	CAU5-MEG
Zm00001d054049	7	13	1	27	20	28	0.179713	8.94481e-07	embryo	CAU5-MEG
Zm00001d027598	4	34	14	22	38	36	1.13511e-06	0.182423	embryo	CAU5-PEG
Zm00001d029964	2	21	12	11	23	23	7.43955e-05	0.834827	embryo	CAU5-PEG
Zm00001d041873	5	25	14	19	30	33	0.000260731	0.384088	embryo	CAU5-PEG
Zm00001d046564	4	20	12	16	24	28	0.00109084	0.449692	embryo	CAU5-PEG
Zm00001d047790	2	41	18	28	43	46	2.72364e-09	0.140369	embryo	CAU5-PEG
Zm00001d050048	3	18	9	11	21	20	0.00106312	0.654721	embryo	CAU5-PEG
Zm00001d001012	86	9	26	16	95	42	2.78831e-15	0.122823	endosperm	B73-MEG
Zm00001d001959	150	16	47	34	166	81	2.46852e-25	0.148614	endosperm	B73-MEG
Zm00001d002150	21	1	16	28	22	44	2.00788e-05	0.0704405	endosperm	B73-MEG
Zm00001d002307	49	0	23	33	49	56	2.55965e-12	0.181449	endosperm	B73-MEG
Zm00001d002357	96	6	26	14	102	40	5.04253e-19	0.0577796	endosperm	B73-MEG
Zm00001d002812	20	1	12	20	21	32	3.3813e-05	0.157299	endosperm	B73-MEG
Zm00001d003104	22	0	21	21	22	42	2.72653e-06	1	endosperm	B73-MEG
Zm00001d003889	50	2	12	8	52	20	2.80614e-11	0.371094	endosperm	B73-MEG
Zm00001d004804	44	1	18	16	45	34	1.45462e-10	0.731601	endosperm	B73-MEG
Zm00001d005461	162	12	82	75	174	157	5.80024e-30	0.576393	endosperm	B73-MEG
Zm00001d005776	34	0	7	14	34	21	5.51126e-09	0.126631	endosperm	B73-MEG
Zm00001d008277	79	0	31	38	79	69	6.21106e-19	0.399396	endosperm	B73-MEG
Zm00001d008295	24	0	13	10	24	23	9.63367e-07	0.531615	endosperm	B73-MEG
Zm00001d008340	22	2	14	7	24	21	4.45574e-05	0.126631	endosperm	B73-MEG
Zm00001d010459	193	13	13	8	206	21	4.44253e-36	0.275234	endosperm	B73-MEG
Zm00001d011363	92	5	36	43	97	79	1.01441e-18	0.430953	endosperm	B73-MEG
Zm00001d011579	477	14	186	154	491	340	5.9585e-97	0.0826623	endosperm	B73-MEG
Zm00001d011781	58	5	47	31	63	78	2.43266e-11	0.0700414	endosperm	B73-MEG
Zm00001d011874	21	2	15	7	23	22	7.43955e-05	0.0880817	endosperm	B73-MEG
Zm00001d012223	72	5	28	34	77	62	2.25194e-14	0.44606	endosperm	B73-MEG
Zm00001d012981	110	4	63	48	114	111	3.15104e-23	0.154523	endosperm	B73-MEG
Zm00001d013348	109	5	44	28	114	72	2.02572e-22	0.0593465	endosperm	B73-MEG
Zm00001d013406	22	0	13	7	22	20	2.72653e-06	0.179713	endosperm	B73-MEG
Zm00001d014377	50	5	31	25	55	56	1.29676e-09	0.422678	endosperm	B73-MEG
Zm00001d014462	135	4	34	44	139	78	1.1057e-28	0.257518	endosperm	B73-MEG
Zm00001d015008	30	3	10	17	33	27	2.6004e-06	0.177932	endosperm	B73-MEG
Zm00001d016363	112	11	33	22	123	55	8.47987e-20	0.138011	endosperm	B73-MEG
Zm00001d016590	25	2	15	9	27	24	9.58408e-06	0.220672	endosperm	B73-MEG
Zm00001d017320	175	8	93	74	183	167	5.18378e-35	0.14149	endosperm	B73-MEG
Zm00001d017708	247	17	47	57	264	104	1.72654e-45	0.3268	endosperm	B73-MEG
Zm00001d017988	45	4	24	14	49	38	4.70901e-09	0.104758	endosperm	B73-MEG
Zm00001d018046	59	2	16	16	61	32	2.91858e-13	1	endosperm	B73-MEG
Zm00001d018375	100	3	22	34	103	56	1.20411e-21	0.108809	endosperm	B73-MEG
Zm00001d019100	29	2	7	15	31	22	1.23872e-06	0.0880817	endosperm	B73-MEG
Zm00001d019111	32	1	12	17	33	29	6.79891e-08	0.353161	endosperm	B73-MEG
Zm00001d019642	28	1	21	13	29	34	5.33731e-07	0.170067	endosperm	B73-MEG
Zm00001d020538	106	4	16	9	110	25	2.35171e-22	0.161513	endosperm	B73-MEG
Zm00001d021283	48	5	7	14	53	21	3.49446e-09	0.126631	endosperm	B73-MEG
Zm00001d022200	347	30	110	102	377	212	6.41276e-60	0.582702	endosperm	B73-MEG
Zm00001d022321	36	0	20	11	36	31	1.9732e-09	0.105998	endosperm	B73-MEG
Zm00001d022334	31	2	23	21	33	44	4.45874e-07	0.763025	endosperm	B73-MEG
Zm00001d024810	36	2	122	125	38	247	3.47737e-08	0.848615	endosperm	B73-MEG
Zm00001d026055	314	32	58	81	346	139	6.4661e-52	0.0510767	endosperm	B73-MEG
Zm00001d026222	32	2	41	55	34	96	2.67583e-07	0.153042	endosperm	B73-MEG
Zm00001d026846	28	3	26	39	31	65	7.11793e-06	0.106864	endosperm	B73-MEG
Zm00001d028191	77	8	43	28	85	71	7.20391e-14	0.0750478	endosperm	B73-MEG
Zm00001d028642	50	2	32	45	52	77	2.80614e-11	0.138477	endosperm	B73-MEG
Zm00001d028868	55	6	10	13	61	23	3.52327e-10	0.531615	endosperm	B73-MEG
Zm00001d028964	91	9	25	28	100	53	2.40389e-16	0.68028	endosperm	B73-MEG
Zm00001d029027	28	1	12	8	29	20	5.33731e-07	0.371094	endosperm	B73-MEG
Zm00001d029189	85	9	41	27	94	68	4.5487e-15	0.0895551	endosperm	B73-MEG
Zm00001d031444	174	19	73	75	193	148	6.60807e-29	0.869417	endosperm	B73-MEG
Zm00001d031453	204	8	56	71	212	127	2.64102e-41	0.183178	endosperm	B73-MEG
Zm00001d031502	34	1	17	21	35	38	2.43277e-08	0.516412	endosperm	B73-MEG
Zm00001d031529	171	8	97	93	179	190	3.82035e-34	0.771671	endosperm	B73-MEG
Zm00001d031777	26	1	17	26	27	43	1.49989e-06	0.169912	endosperm	B73-MEG
Zm00001d031790	547	2	146	154	549	300	1.12603e-119	0.644167	endosperm	B73-MEG
Zm00001d031799	43	3	13	8	46	21	3.68655e-09	0.275234	endosperm	B73-MEG
Zm00001d031844	71	4	38	45	75	83	1.02197e-14	0.442279	endosperm	B73-MEG
Zm00001d032036	34	3	11	17	37	28	3.46233e-07	0.256839	endosperm	B73-MEG
Zm00001d032272	75	7	30	36	82	66	5.94249e-14	0.460181	endosperm	B73-MEG
Zm00001d032547	72	6	31	37	78	68	7.83705e-14	0.466854	endosperm	B73-MEG
Zm00001d033225	821	90	206	180	911	386	1.39961e-129	0.185714	endosperm	B73-MEG
Zm00001d033393	65	0	34	24	65	58	7.48988e-16	0.189161	endosperm	B73-MEG
Zm00001d034336	176	0	124	145	176	269	3.6211e-40	0.200407	endosperm	B73-MEG
Zm00001d034370	36	1	22	13	37	35	8.71752e-09	0.12819	endosperm	B73-MEG
Zm00001d034385	41	2	30	18	43	48	2.72364e-09	0.0832646	endosperm	B73-MEG
Zm00001d034388	33	0	15	13	33	28	9.21598e-09	0.705457	endosperm	B73-MEG
Zm00001d034422	27	1	15	24	28	39	8.94481e-07	0.149541	endosperm	B73-MEG
Zm00001d034641	58	4	232	218	62	450	6.98284e-12	0.509275	endosperm	B73-MEG
Zm00001d036839	1000	73	138	142	1073	280	3.49804e-176	0.81107	endosperm	B73-MEG
Zm00001d037393	130	11	50	54	141	104	1.22495e-23	0.694887	endosperm	B73-MEG
Zm00001d037852	23	1	14	14	24	28	7.09797e-06	1	endosperm	B73-MEG
Zm00001d038734	46	1	40	30	47	70	5.24102e-11	0.231998	endosperm	B73-MEG
Zm00001d038845	51	3	47	30	54	77	6.49095e-11	0.0527051	endosperm	B73-MEG
Zm00001d038971	166	11	20	10	177	30	2.28082e-31	0.0678892	endosperm	B73-MEG
Zm00001d040305	38	0	11	21	38	32	7.07454e-10	0.0771	endosperm	B73-MEG
Zm00001d043074	257	6	119	135	263	254	4.93593e-54	0.315413	endosperm	B73-MEG
Zm00001d043075	99	1	36	22	100	58	1.12587e-22	0.0660197	endosperm	B73-MEG
Zm00001d043083	148	15	52	52	163	104	2.06601e-25	1	endosperm	B73-MEG
Zm00001d043464	1084	11	506	468	1095	974	1.18279e-230	0.223377	endosperm	B73-MEG
Zm00001d043485	51	0	31	19	51	50	9.23669e-13	0.0896861	endosperm	B73-MEG
Zm00001d043857	40	2	14	14	42	28	4.5314e-09	1	endosperm	B73-MEG
Zm00001d045127	635	43	244	241	678	485	1.99129e-114	0.891645	endosperm	B73-MEG
Zm00001d045324	154	12	53	55	166	108	3.01547e-28	0.84739	endosperm	B73-MEG
Zm00001d046236	29	0	14	11	29	25	7.2379e-08	0.548506	endosperm	B73-MEG
Zm00001d046357	53	0	17	25	53	42	3.33552e-13	0.217044	endosperm	B73-MEG
Zm00001d046602	34	1	8	14	35	22	2.43277e-08	0.200825	endosperm	B73-MEG
Zm00001d048034	69	1	23	19	70	42	4.38042e-16	0.537094	endosperm	B73-MEG
Zm00001d048458	54	0	30	23	54	53	2.00492e-13	0.336289	endosperm	B73-MEG
Zm00001d048683	29	1	16	8	30	24	3.18638e-07	0.102471	endosperm	B73-MEG
Zm00001d049853	77	7	46	35	84	81	2.21265e-14	0.221624	endosperm	B73-MEG
Zm00001d051041	38	2	16	10	40	26	1.25488e-08	0.239317	endosperm	B73-MEG
Zm00001d051111	48	1	13	8	49	21	1.88991e-11	0.275234	endosperm	B73-MEG
Zm00001d052057	33	3	10	12	36	22	5.73307e-07	0.669815	endosperm	B73-MEG
Zm00001d052882	32	0	16	18	32	34	1.54174e-08	0.731601	endosperm	B73-MEG
Zm00001d053545	40	0	14	11	40	25	2.53965e-10	0.548506	endosperm	B73-MEG
Zm00001d054006	108	10	12	22	118	34	1.8531e-19	0.0863479	endosperm	B73-MEG
Zm00001d001896	30	23	2	32	53	34	0.336289	2.67583e-07	endosperm	CAU5-MEG
Zm00001d002323	16	12	1	60	28	61	0.449692	4.21524e-14	endosperm	CAU5-MEG
Zm00001d002385	13	13	2	34	26	36	1	9.64269e-08	endosperm	CAU5-MEG
Zm00001d002690	12	9	1	38	21	39	0.512691	3.12792e-09	endosperm	CAU5-MEG
Zm00001d004561	10	17	0	28	27	28	0.177932	1.21317e-07	endosperm	CAU5-MEG
Zm00001d005530	95	79	0	73	174	73	0.225146	1.29651e-17	endosperm	CAU5-MEG
Zm00001d005544	88	78	16	145	166	161	0.43766	2.79427e-24	endosperm	CAU5-MEG
Zm00001d007655	139	109	0	732	248	732	0.0567798	3.29092e-161	endosperm	CAU5-MEG
Zm00001d009407	41	40	8	103	81	111	0.911528	1.9331e-19	endosperm	CAU5-MEG
Zm00001d009481	14	23	2	59	37	61	0.138983	2.91858e-13	endosperm	CAU5-MEG
Zm00001d010670	13	22	0	23	35	23	0.12819	1.62003e-06	endosperm	CAU5-MEG
Zm00001d010693	63	43	2	65	106	67	0.0520679	1.39654e-14	endosperm	CAU5-MEG
Zm00001d011349	153	134	11	208	287	219	0.26206	1.97065e-40	endosperm	CAU5-MEG
Zm00001d013098	41	56	14	128	97	142	0.127754	1.10408e-21	endosperm	CAU5-MEG
Zm00001d013369	14	26	0	40	40	40	0.0577796	2.53965e-10	endosperm	CAU5-MEG
Zm00001d013886	23	15	2	28	38	30	0.194366	2.0653e-06	endosperm	CAU5-MEG
Zm00001d014463	23	15	3	29	38	32	0.194366	4.30281e-06	endosperm	CAU5-MEG
Zm00001d014701	65	60	8	135	125	143	0.654721	2.39859e-26	endosperm	CAU5-MEG
Zm00001d014763	23	16	2	43	39	45	0.262332	9.84409e-10	endosperm	CAU5-MEG
Zm00001d017189	14	6	0	37	20	37	0.0736384	1.1813e-09	endosperm	CAU5-MEG
Zm00001d018254	44	57	3	58	101	61	0.195822	1.89463e-12	endosperm	CAU5-MEG
Zm00001d018384	152	122	34	325	274	359	0.0699296	3.11197e-53	endosperm	CAU5-MEG
Zm00001d019495	22	24	4	41	46	45	0.768083	3.47527e-08	endosperm	CAU5-MEG
Zm00001d019866	11	21	3	54	32	57	0.0771	1.42723e-11	endosperm	CAU5-MEG
Zm00001d020030	13	13	2	26	26	28	1	5.74476e-06	endosperm	CAU5-MEG
Zm00001d020870	19	12	1	20	31	21	0.208668	3.3813e-05	endosperm	CAU5-MEG
Zm00001d021232	9	11	3	40	20	43	0.654721	1.67651e-08	endosperm	CAU5-MEG
Zm00001d022639	31	34	0	90	65	90	0.709815	2.38162e-21	endosperm	CAU5-MEG
Zm00001d024397	92	98	15	234	190	249	0.663355	8.54427e-44	endosperm	CAU5-MEG
Zm00001d025208	18	9	6	59	27	65	0.0832646	4.90339e-11	endosperm	CAU5-MEG
Zm00001d025275	21	20	3	66	41	69	0.875896	3.34267e-14	endosperm	CAU5-MEG
Zm00001d025463	23	20	2	40	43	42	0.647315	4.5314e-09	endosperm	CAU5-MEG
Zm00001d025938	72	54	16	184	126	200	0.108809	1.51463e-32	endosperm	CAU5-MEG
Zm00001d027320	34	34	2	21	68	23	1	7.43955e-05	endosperm	CAU5-MEG
Zm00001d028039	37	23	2	47	60	49	0.0707012	1.2881e-10	endosperm	CAU5-MEG
Zm00001d028422	16	9	4	37	25	41	0.161513	2.55352e-07	endosperm	CAU5-MEG
Zm00001d029233	26	36	4	50	62	54	0.204084	3.85457e-10	endosperm	CAU5-MEG
Zm00001d029834	22	31	9	119	53	128	0.216368	2.41255e-22	endosperm	CAU5-MEG
Zm00001d030707	29	18	5	64	47	69	0.108601	1.22286e-12	endosperm	CAU5-MEG
Zm00001d031220	11	21	1	32	32	33	0.0771	6.79891e-08	endosperm	CAU5-MEG
Zm00001d031422	22	13	3	28	35	31	0.12819	7.11793e-06	endosperm	CAU5-MEG
Zm00001d031428	159	154	0	29	313	29	0.777471	7.2379e-08	endosperm	CAU5-MEG
Zm00001d032972	67	52	2	31	119	33	0.169117	4.45874e-07	endosperm	CAU5-MEG
Zm00001d033525	48	54	9	137	102	146	0.552453	3.19917e-26	endosperm	CAU5-MEG
Zm00001d033919	28	25	5	50	53	55	0.68028	1.29676e-09	endosperm	CAU5-MEG
Zm00001d034182	10	14	3	31	24	34	0.414216	1.57121e-06	endosperm	CAU5-MEG
Zm00001d035605	12	14	1	25	26	26	0.694887	2.51654e-06	endosperm	CAU5-MEG
Zm00001d037337	18	10	3	37	28	40	0.13057	7.62135e-08	endosperm	CAU5-MEG
Zm00001d037751	23	29	2	67	52	69	0.405381	5.07337e-15	endosperm	CAU5-MEG
Zm00001d039520	129	106	9	118	235	127	0.133523	3.95834e-22	endosperm	CAU5-MEG
Zm00001d039719	23	31	1	23	54	24	0.276303	7.09797e-06	endosperm	CAU5-MEG
Zm00001d040303	59	70	8	200	129	208	0.332797	1.95023e-40	endosperm	CAU5-MEG
Zm00001d040463	10	17	1	91	27	92	0.177932	6.4032e-21	endosperm	CAU5-MEG
Zm00001d042325	11	15	4	39	26	43	0.432768	9.42636e-08	endosperm	CAU5-MEG
Zm00001d043009	20	23	1	19	43	20	0.647315	5.69946e-05	endosperm	CAU5-MEG
Zm00001d043188	39	31	1	26	70	27	0.33898	1.49989e-06	endosperm	CAU5-MEG
Zm00001d044187	18	21	3	56	39	59	0.630954	5.19985e-12	endosperm	CAU5-MEG
Zm00001d048299	19	13	5	55	32	60	0.288845	1.0824e-10	endosperm	CAU5-MEG
Zm00001d050317	18	26	0	38	44	38	0.2278	7.07454e-10	endosperm	CAU5-MEG
Zm00001d051367	16	12	2	43	28	45	0.449692	9.84409e-10	endosperm	CAU5-MEG
Zm00001d051475	16	13	0	53	29	53	0.577469	3.33552e-13	endosperm	CAU5-MEG
Zm00001d052523	18	27	1	25	45	26	0.179713	2.51654e-06	endosperm	CAU5-MEG
Zm00001d003302	11	38	41	45	49	86	0.00011472	0.666228	endosperm	CAU5-PEG
Zm00001d006127	33	83	110	120	116	230	3.44414e-06	0.509651	endosperm	CAU5-PEG
Zm00001d020214	8	21	11	19	29	30	0.0157768	0.144127	endosperm	CAU5-PEG
Zm00001d020941	6	18	14	23	24	37	0.0143059	0.138983	endosperm	CAU5-PEG
Zm00001d021278	3	44	10	14	47	24	2.22504e-09	0.414216	endosperm	CAU5-PEG
Zm00001d021696	14	36	29	36	50	65	0.00186285	0.385261	endosperm	CAU5-PEG
Zm00001d027472	5	23	7	15	28	22	0.000669732	0.0880817	endosperm	CAU5-PEG
Zm00001d029009	47	277	139	166	324	305	2.18217e-37	0.122101	endosperm	CAU5-PEG
Zm00001d031662	6	24	9	16	30	25	0.001015	0.161513	endosperm	CAU5-PEG
Zm00001d033472	10	27	18	29	37	47	0.00519347	0.108601	endosperm	CAU5-PEG
Zm00001d035487	14	44	39	57	58	96	8.17564e-05	0.0661926	endosperm	CAU5-PEG
Zm00001d042655	0	21	7	14	21	21	4.59288e-06	0.126631	endosperm	CAU5-PEG
Zm00001d043293	22	73	44	56	95	100	1.67243e-07	0.230139	endosperm	CAU5-PEG
Zm00001d043692	6	24	9	16	30	25	0.001015	0.161513	endosperm	CAU5-PEG
Zm00001d043805	29	157	102	109	186	211	6.26692e-21	0.629877	endosperm	CAU5-PEG
Zm00001d043878	7	91	87	97	98	184	2.15199e-17	0.460995	endosperm	CAU5-PEG
Zm00001d043998	19	57	28	44	76	72	1.30719e-05	0.0593465	endosperm	CAU5-PEG
Zm00001d047090	7	49	12	13	56	25	1.99441e-08	0.841481	endosperm	CAU5-PEG
Zm00001d002591	23	13	32	8	36	40	0.0955808	0.000147803	endosperm	B73-PEG
Zm00001d003618	16	7	42	18	23	60	0.060569	0.00194578	endosperm	B73-PEG
Zm00001d003941	297	261	523	73	558	596	0.127508	7.17844e-76	endosperm	B73-PEG
Zm00001d004389	50	39	54	21	89	75	0.243615	0.00013868	endosperm	B73-PEG
Zm00001d005590	49	41	42	16	90	58	0.399075	0.000640244	endosperm	B73-PEG
Zm00001d005762	34	24	48	1	58	49	0.189161	1.88991e-11	endosperm	B73-PEG
Zm00001d006166	250	242	162	63	492	225	0.718348	4.11159e-11	endosperm	B73-PEG
Zm00001d007357	27	18	59	18	45	77	0.179713	2.97725e-06	endosperm	B73-PEG
Zm00001d011197	50	41	162	67	91	229	0.345448	3.43449e-10	endosperm	B73-PEG
Zm00001d011941	22	20	57	7	42	64	0.757621	4.10455e-10	endosperm	B73-PEG
Zm00001d012970	42	28	44	0	70	44	0.0942644	3.28379e-11	endosperm	B73-PEG
Zm00001d015033	23	14	16	6	37	22	0.138983	0.0330063	endosperm	B73-PEG
Zm00001d016990	59	52	58	4	111	62	0.506428	6.98284e-12	endosperm	B73-PEG
Zm00001d017818	50	40	45	11	90	56	0.291841	5.53435e-06	endosperm	B73-PEG
Zm00001d017853	21	13	52	16	34	68	0.170067	1.26751e-05	endosperm	B73-PEG
Zm00001d019643	16	12	18	6	28	24	0.449692	0.0143059	endosperm	B73-PEG
Zm00001d022414	59	42	75	15	101	90	0.0907293	2.53964e-10	endosperm	B73-PEG
Zm00001d023175	15	7	29	0	22	29	0.0880817	7.2379e-08	endosperm	B73-PEG
Zm00001d024699	16	15	34	14	31	48	0.857462	0.00389242	endosperm	B73-PEG
Zm00001d026532	725	699	481	202	1424	683	0.490824	1.32345e-26	endosperm	B73-PEG
Zm00001d027373	100	86	82	6	186	88	0.304642	5.42293e-16	endosperm	B73-PEG
Zm00001d027508	17	14	16	4	31	20	0.590014	0.00729039	endosperm	B73-PEG
Zm00001d028784	37	36	31	8	73	39	0.906827	0.000230553	endosperm	B73-PEG
Zm00001d032284	14	7	24	5	21	29	0.126631	0.00041838	endosperm	B73-PEG
Zm00001d034444	13	8	34	11	21	45	0.275234	0.000606621	endosperm	B73-PEG
Zm00001d034664	19	12	37	1	31	38	0.208668	5.22103e-09	endosperm	B73-PEG
Zm00001d034675	34	32	31	11	66	42	0.805541	0.00202824	endosperm	B73-PEG
Zm00001d038720	69	51	56	18	120	74	0.100348	9.98908e-06	endosperm	B73-PEG
Zm00001d039163	16	11	16	6	27	22	0.335924	0.0330063	endosperm	B73-PEG
Zm00001d043305	33	20	70	13	53	83	0.07415	3.93557e-10	endosperm	B73-PEG
Zm00001d043451	23	17	49	13	40	62	0.342782	4.83082e-06	endosperm	B73-PEG
Zm00001d043552	150	132	173	49	282	222	0.283772	8.62473e-17	endosperm	B73-PEG
Zm00001d044620	49	39	39	11	88	50	0.286422	7.50134e-05	endosperm	B73-PEG
Zm00001d046697	96	85	77	21	181	98	0.413572	1.54173e-08	endosperm	B73-PEG
Zm00001d046970	31	30	40	3	61	43	0.89812	1.67651e-08	endosperm	B73-PEG
Zm00001d047063	17	10	30	0	27	30	0.177932	4.32051e-08	endosperm	B73-PEG
Zm00001d047107	23	12	20	3	35	23	0.0629791	0.000392995	endosperm	B73-PEG
Zm00001d047250	12	8	27	2	20	29	0.371094	3.44416e-06	endosperm	B73-PEG
Zm00001d051615	11	9	73	25	20	98	0.654721	1.24253e-06	endosperm	B73-PEG
Zm00001d053735	25	17	27	10	42	37	0.217044	0.00519347	endosperm	B73-PEG
Zm00001d053964	13	10	21	7	23	28	0.531615	0.00815099	endosperm	B73-PEG
Zm00001d054088	229	220	61	25	449	86	0.671029	0.00010361	endosperm	B73-PEG

## Sheet: Table S2
Table S2: List of ASIGs identified in the BM/MB embryo and endosperm.
Gene ID	BM_B	BM_M	MB_B	MB_M	BM_total	MB_total	p-value_BM	p-value_MB	tissue	biased
Zm00001d001240	105	20	18	16	125	34	2.90171e-14	0.731601	embryo	B73-MEG
Zm00001d002678	150	13	50	53	163	103	7.30665e-27	0.767537	embryo	B73-MEG
Zm00001d003643	62	8	28	19	70	47	1.08768e-10	0.189256	embryo	B73-MEG
Zm00001d004972	54	8	12	18	62	30	5.15763e-09	0.273322	embryo	B73-MEG
Zm00001d005421	79	2	32	38	81	70	1.17303e-17	0.47329	embryo	B73-MEG
Zm00001d005898	64	11	34	37	75	71	9.3627e-10	0.721815	embryo	B73-MEG
Zm00001d006732	63	10	31	36	73	67	5.53335e-10	0.541301	embryo	B73-MEG
Zm00001d008750	96	11	19	32	107	51	2.08206e-16	0.0687036	embryo	B73-MEG
Zm00001d011117	30	2	19	20	32	39	7.43104e-07	0.87278	embryo	B73-MEG
Zm00001d011144	23	2	14	16	25	30	2.66917e-05	0.715001	embryo	B73-MEG
Zm00001d012419	20	0	20	12	20	32	7.7443e-06	0.157299	embryo	B73-MEG
Zm00001d012972	28	4	16	12	32	28	2.20906e-05	0.449692	embryo	B73-MEG
Zm00001d013551	28	2	16	10	30	26	2.0653e-06	0.239317	embryo	B73-MEG
Zm00001d013668	69	11	15	23	80	38	8.89697e-11	0.194366	embryo	B73-MEG
Zm00001d014507	36	5	14	10	41	24	1.28937e-06	0.414216	embryo	B73-MEG
Zm00001d014520	59	10	74	72	69	146	3.6592e-09	0.868534	embryo	B73-MEG
Zm00001d015515	29	0	34	25	29	59	7.2379e-08	0.241318	embryo	B73-MEG
Zm00001d017438	29	4	8	15	33	23	1.34938e-05	0.1444	embryo	B73-MEG
Zm00001d018788	22	4	17	18	26	35	0.00041542	0.865772	embryo	B73-MEG
Zm00001d019564	67	0	15	12	67	27	2.7151e-16	0.563703	embryo	B73-MEG
Zm00001d021892	54	5	19	28	59	47	1.77951e-10	0.189256	embryo	B73-MEG
Zm00001d023512	34	3	13	10	37	23	3.46233e-07	0.531615	embryo	B73-MEG
Zm00001d023529	359	2	12	22	361	34	9.2089e-79	0.0863479	embryo	B73-MEG
Zm00001d023695	62	12	88	66	74	154	6.15904e-09	0.0762601	embryo	B73-MEG
Zm00001d023774	26	2	12	23	28	35	5.74476e-06	0.0629791	embryo	B73-MEG
Zm00001d024213	24	3	9	11	27	20	5.31216e-05	0.654721	embryo	B73-MEG
Zm00001d024767	86	14	18	24	100	42	6.02129e-13	0.35454	embryo	B73-MEG
Zm00001d026554	17	3	13	14	20	27	0.00174513	0.84739	embryo	B73-MEG
Zm00001d026642	106	18	62	60	124	122	2.73073e-15	0.856311	embryo	B73-MEG
Zm00001d026769	90	8	28	26	98	54	1.19858e-16	0.785495	embryo	B73-MEG
Zm00001d027325	96	14	26	22	110	48	5.35021e-15	0.563703	embryo	B73-MEG
Zm00001d027350	90	12	33	29	102	62	1.13489e-14	0.611453	embryo	B73-MEG
Zm00001d027887	21	3	29	40	24	69	0.000238565	0.185422	embryo	B73-MEG
Zm00001d028808	307	46	65	58	353	123	7.11985e-44	0.52793	embryo	B73-MEG
Zm00001d028814	102	9	35	39	111	74	1.07359e-18	0.641938	embryo	B73-MEG
Zm00001d029608	48	9	18	23	57	41	2.39572e-07	0.43488	embryo	B73-MEG
Zm00001d031453	59	9	38	26	68	64	1.33282e-09	0.133614	embryo	B73-MEG
Zm00001d031657	24	3	21	33	27	54	5.31216e-05	0.10247	embryo	B73-MEG
Zm00001d032069	26	4	23	17	30	40	5.90361e-05	0.342782	embryo	B73-MEG
Zm00001d033098	24	4	11	9	28	20	0.000157053	0.654721	embryo	B73-MEG
Zm00001d033300	23	4	13	19	27	32	0.000255632	0.288845	embryo	B73-MEG
Zm00001d033377	56	3	14	10	59	24	5.19985e-12	0.414216	embryo	B73-MEG
Zm00001d034225	28	3	27	24	31	51	7.11793e-06	0.674424	embryo	B73-MEG
Zm00001d034501	17	3	16	27	20	43	0.00174513	0.0934479	embryo	B73-MEG
Zm00001d036615	34	2	32	24	36	56	9.64269e-08	0.285049	embryo	B73-MEG
Zm00001d036750	21	4	22	12	25	34	0.000673862	0.0863479	embryo	B73-MEG
Zm00001d037000	42	6	44	33	48	77	2.03457e-07	0.21	embryo	B73-MEG
Zm00001d037205	19	3	14	9	22	23	0.000646753	0.297147	embryo	B73-MEG
Zm00001d038020	38	6	15	22	44	37	1.4058e-06	0.249818	embryo	B73-MEG
Zm00001d038066	41	4	37	38	45	75	3.47527e-08	0.908073	embryo	B73-MEG
Zm00001d038203	24	2	22	12	26	34	1.59926e-05	0.0863479	embryo	B73-MEG
Zm00001d038334	49	7	19	23	56	42	1.99441e-08	0.537094	embryo	B73-MEG
Zm00001d038657	36	5	21	18	41	39	1.28937e-06	0.630954	embryo	B73-MEG
Zm00001d039061	93	17	49	46	110	95	4.28263e-13	0.758239	embryo	B73-MEG
Zm00001d039858	59	5	19	32	64	51	1.47846e-11	0.0687036	embryo	B73-MEG
Zm00001d040310	34	4	120	97	38	217	1.13511e-06	0.118443	embryo	B73-MEG
Zm00001d042499	99	15	42	36	114	78	3.62319e-15	0.496906	embryo	B73-MEG
Zm00001d043253	48	0	24	14	48	38	4.26224e-12	0.104758	embryo	B73-MEG
Zm00001d044167	58	6	18	14	64	32	8.03206e-11	0.4795	embryo	B73-MEG
Zm00001d044605	65	0	13	13	65	26	7.48988e-16	1	embryo	B73-MEG
Zm00001d045125	22	1	27	16	23	43	1.19334e-05	0.0934479	embryo	B73-MEG
Zm00001d045582	28	1	13	7	29	20	5.33731e-07	0.179713	embryo	B73-MEG
Zm00001d046558	45	7	33	24	52	57	1.36684e-07	0.23323	embryo	B73-MEG
Zm00001d046714	22	4	14	17	26	31	0.00041542	0.590014	embryo	B73-MEG
Zm00001d047356	20	3	14	9	23	23	0.000392995	0.297147	embryo	B73-MEG
Zm00001d047560	53	6	29	17	59	46	9.42366e-10	0.0768433	embryo	B73-MEG
Zm00001d047616	25	4	13	9	29	22	9.63514e-05	0.393769	embryo	B73-MEG
Zm00001d047799	70	7	57	55	77	112	6.9959e-13	0.850107	embryo	B73-MEG
Zm00001d048162	63	0	35	23	63	58	2.06709e-15	0.1151	embryo	B73-MEG
Zm00001d049978	34	0	14	20	34	34	5.51126e-09	0.303484	embryo	B73-MEG
Zm00001d051343	54	8	47	40	62	87	5.15763e-09	0.452966	embryo	B73-MEG
Zm00001d053394	323	53	181	160	376	341	4.51655e-44	0.255449	embryo	B73-MEG
Zm00001d053848	21	4	16	14	25	30	0.000673862	0.715001	embryo	B73-MEG
Zm00001d012333	51	45	104	16	96	120	0.540291	9.49135e-16	embryo	B73-PEG
Zm00001d012663	48	35	33	2	83	35	0.153599	1.60616e-07	embryo	B73-PEG
Zm00001d013393	36	29	29	0	65	29	0.385261	7.2379e-08	embryo	B73-PEG
Zm00001d013858	18	25	25	1	43	26	0.285751	2.51654e-06	embryo	B73-PEG
Zm00001d026540	24	19	25	2	43	27	0.445766	9.58408e-06	embryo	B73-PEG
Zm00001d033077	49	47	38	6	96	44	0.838257	1.4058e-06	embryo	B73-PEG
Zm00001d034680	159	146	55	11	305	66	0.456648	6.09387e-08	embryo	B73-PEG
Zm00001d039103	12	12	28	0	24	28	1	1.21317e-07	embryo	B73-PEG
Zm00001d039654	25	24	21	4	49	25	0.886403	0.000673862	embryo	B73-PEG
Zm00001d042144	19	25	103	5	44	108	0.365712	4.0988e-21	embryo	B73-PEG
Zm00001d043612	25	15	54	9	40	63	0.113846	1.43243e-08	embryo	B73-PEG
Zm00001d046900	14	15	21	4	29	25	0.852684	0.000673862	embryo	B73-PEG
Zm00001d047961	33	26	46	6	59	52	0.362126	2.90611e-08	embryo	B73-PEG
Zm00001d048837	25	25	30	3	50	33	1	2.6004e-06	embryo	B73-PEG
Zm00001d049286	23	21	19	2	44	21	0.763025	0.000207503	embryo	B73-PEG
Zm00001d003459	33	34	8	56	67	64	0.902765	1.97319e-09	embryo	Mo17-MEG
Zm00001d004340	18	22	4	26	40	30	0.527089	5.90361e-05	embryo	Mo17-MEG
Zm00001d005658	13	13	1	47	26	48	1	3.14692e-11	embryo	Mo17-MEG
Zm00001d006521	23	21	3	69	44	72	0.763025	7.35791e-15	embryo	Mo17-MEG
Zm00001d006626	19	33	7	47	52	54	0.0522037	5.22997e-08	embryo	Mo17-MEG
Zm00001d007056	21	31	3	25	52	28	0.165518	3.21598e-05	embryo	Mo17-MEG
Zm00001d007743	12	18	0	20	30	20	0.273322	7.7443e-06	embryo	Mo17-MEG
Zm00001d008738	10	10	3	40	20	43	1	1.67651e-08	embryo	Mo17-MEG
Zm00001d008880	21	18	0	69	39	69	0.630954	9.84644e-17	embryo	Mo17-MEG
Zm00001d009060	24	18	10	75	42	85	0.35454	1.78611e-12	embryo	Mo17-MEG
Zm00001d009694	19	19	7	40	38	47	1	1.48277e-06	embryo	Mo17-MEG
Zm00001d014117	15	27	3	24	42	27	0.0640776	5.31216e-05	embryo	Mo17-MEG
Zm00001d016095	8	15	2	19	23	21	0.1444	0.000207503	embryo	Mo17-MEG
Zm00001d017167	14	23	2	21	37	23	0.138983	7.43955e-05	embryo	Mo17-MEG
Zm00001d017425	17	15	2	34	32	36	0.723674	9.64269e-08	embryo	Mo17-MEG
Zm00001d017563	24	21	9	68	45	77	0.654721	1.772e-11	embryo	Mo17-MEG
Zm00001d018455	20	31	5	36	51	41	0.123485	1.28937e-06	embryo	Mo17-MEG
Zm00001d020495	15	26	0	44	41	44	0.0858129	3.28379e-11	embryo	Mo17-MEG
Zm00001d020909	105	120	37	200	225	237	0.317311	3.38798e-26	embryo	Mo17-MEG
Zm00001d021683	13	12	4	25	25	29	0.841481	9.63514e-05	embryo	Mo17-MEG
Zm00001d025322	9	16	4	60	25	64	0.161513	2.55965e-12	embryo	Mo17-MEG
Zm00001d025974	54	62	25	199	116	224	0.457614	3.04499e-31	embryo	Mo17-MEG
Zm00001d026412	23	18	0	42	41	42	0.43488	9.12744e-11	embryo	Mo17-MEG
Zm00001d027388	27	21	7	45	48	52	0.386476	1.36684e-07	embryo	Mo17-MEG
Zm00001d029025	22	14	8	75	36	83	0.182423	1.92067e-13	embryo	Mo17-MEG
Zm00001d031523	52	50	12	64	102	76	0.843022	2.44921e-09	embryo	Mo17-MEG
Zm00001d031801	32	23	4	24	55	28	0.224916	0.000157053	embryo	Mo17-MEG
Zm00001d031861	29	24	6	31	53	37	0.492207	3.95704e-05	embryo	Mo17-MEG
Zm00001d032857	14	12	3	21	26	24	0.694887	0.000238565	embryo	Mo17-MEG
Zm00001d033327	14	19	13	66	33	79	0.384088	2.47701e-09	embryo	Mo17-MEG
Zm00001d035028	12	19	3	18	31	21	0.208668	0.00106312	embryo	Mo17-MEG
Zm00001d035486	90	99	19	110	189	129	0.512691	1.12764e-15	embryo	Mo17-MEG
Zm00001d036761	21	12	2	26	33	28	0.117185	5.74476e-06	embryo	Mo17-MEG
Zm00001d037975	14	11	4	21	25	25	0.548506	0.000673862	embryo	Mo17-MEG
Zm00001d038552	95	117	72	408	212	480	0.130797	4.3789e-53	embryo	Mo17-MEG
Zm00001d040129	13	15	3	17	28	20	0.705457	0.00174513	embryo	Mo17-MEG
Zm00001d040660	22	17	3	32	39	35	0.42334	9.49174e-07	embryo	Mo17-MEG
Zm00001d040730	20	13	7	52	33	59	0.223018	4.67067e-09	embryo	Mo17-MEG
Zm00001d042353	146	169	44	265	315	309	0.195009	3.0006e-36	embryo	Mo17-MEG
Zm00001d045105	10	18	0	42	28	42	0.13057	9.12744e-11	embryo	Mo17-MEG
Zm00001d045674	85	85	12	61	170	73	1	9.75035e-09	embryo	Mo17-MEG
Zm00001d045975	28	30	3	37	58	40	0.792849	7.62135e-08	embryo	Mo17-MEG
Zm00001d048826	394	424	103	847	818	950	0.294212	9.84965e-129	embryo	Mo17-MEG
Zm00001d049643	8	12	4	23	20	27	0.371094	0.000255632	embryo	Mo17-MEG
Zm00001d050224	16	24	3	33	40	36	0.205903	5.73307e-07	embryo	Mo17-MEG
Zm00001d050960	37	53	9	89	90	98	0.0916903	6.41223e-16	embryo	Mo17-MEG
Zm00001d052471	23	15	3	25	38	28	0.194366	3.21598e-05	embryo	Mo17-MEG
Zm00001d053876	14	15	2	32	29	34	0.852684	2.67583e-07	embryo	Mo17-MEG
Zm00001d002570	0	36	11	17	36	28	1.9732e-09	0.256839	embryo	Mo17-PEG
Zm00001d013050	3	20	9	12	23	21	0.000392995	0.512691	embryo	Mo17-PEG
Zm00001d014006	12	71	26	31	83	57	9.41296e-11	0.507801	embryo	Mo17-PEG
Zm00001d017033	7	44	53	47	51	100	2.20658e-07	0.548506	embryo	Mo17-PEG
Zm00001d019304	6	30	10	14	36	24	6.33428e-05	0.414216	embryo	Mo17-PEG
Zm00001d021844	27	149	72	95	176	167	3.71193e-20	0.0751098	embryo	Mo17-PEG
Zm00001d034596	9	57	27	41	66	68	3.45466e-09	0.0895551	embryo	Mo17-PEG
Zm00001d037316	0	27	10	16	27	26	2.03458e-07	0.239317	embryo	Mo17-PEG
Zm00001d042099	0	27	10	16	27	26	2.03458e-07	0.239317	embryo	Mo17-PEG
Zm00001d047399	4	23	19	18	27	37	0.000255632	0.869417	embryo	Mo17-PEG
Zm00001d051102	8	184	10	10	192	20	5.78552e-37	1	embryo	Mo17-PEG
Zm00001d052167	0	28	26	16	28	42	1.21317e-07	0.122823	embryo	Mo17-PEG
Zm00001d001432	39	0	60	46	39	106	4.2381e-10	0.173893	endosperm	B73-MEG
Zm00001d001915	390	13	318	313	403	631	1.10689e-78	0.842226	endosperm	B73-MEG
Zm00001d002150	298	28	17	16	326	33	1.46852e-50	0.861804	endosperm	B73-MEG
Zm00001d002315	787	78	468	436	865	904	2.12517e-128	0.287191	endosperm	B73-MEG
Zm00001d002385	73	0	28	41	73	69	1.29651e-17	0.117579	endosperm	B73-MEG
Zm00001d002600	78	5	49	52	83	101	1.12135e-15	0.765313	endosperm	B73-MEG
Zm00001d002610	29	0	70	68	29	138	7.2379e-08	0.864813	endosperm	B73-MEG
Zm00001d003108	478	47	136	126	525	262	6.2089e-79	0.536706	endosperm	B73-MEG
Zm00001d003659	1294	133	1668	1680	1427	3348	1.99577e-207	0.835705	endosperm	B73-MEG
Zm00001d003774	28	3	17	11	31	28	7.11793e-06	0.256839	endosperm	B73-MEG
Zm00001d003875	318	12	111	88	330	199	1.14662e-63	0.103011	endosperm	B73-MEG
Zm00001d004138	66	0	130	109	66	239	4.50928e-16	0.174344	endosperm	B73-MEG
Zm00001d005028	113	11	42	29	124	71	5.196e-20	0.122875	endosperm	B73-MEG
Zm00001d005482	34	1	33	27	35	60	2.43277e-08	0.438578	endosperm	B73-MEG
Zm00001d005659	106	4	432	412	110	844	2.35171e-22	0.491183	endosperm	B73-MEG
Zm00001d005928	42	0	165	149	42	314	9.12744e-11	0.366562	endosperm	B73-MEG
Zm00001d006063	38	3	39	37	41	76	4.60096e-08	0.818546	endosperm	B73-MEG
Zm00001d006387	50	0	39	46	50	85	1.53748e-12	0.447699	endosperm	B73-MEG
Zm00001d006581	25	0	209	202	25	411	5.73309e-07	0.72988	endosperm	B73-MEG
Zm00001d006708	23	2	46	41	25	87	2.66917e-05	0.59192	endosperm	B73-MEG
Zm00001d006815	37	4	22	27	41	49	2.55352e-07	0.475051	endosperm	B73-MEG
Zm00001d007180	159	6	134	130	165	264	1.03685e-32	0.805541	endosperm	B73-MEG
Zm00001d008181	115	0	29	41	115	70	7.86983e-27	0.151494	endosperm	B73-MEG
Zm00001d008219	75	0	70	50	75	120	4.70719e-18	0.0678892	endosperm	B73-MEG
Zm00001d008316	136	9	59	77	145	136	5.25705e-26	0.122713	endosperm	B73-MEG
Zm00001d008478	158	3	52	35	161	87	2.56253e-34	0.0683653	endosperm	B73-MEG
Zm00001d008515	23	0	75	95	23	170	1.62003e-06	0.125047	endosperm	B73-MEG
Zm00001d008623	164	0	26	28	164	54	1.51275e-37	0.785495	endosperm	B73-MEG
Zm00001d008742	91	5	124	133	96	257	1.6739e-18	0.574522	endosperm	B73-MEG
Zm00001d008815	29	0	91	75	29	166	7.2379e-08	0.214295	endosperm	B73-MEG
Zm00001d008999	243	15	132	139	258	271	9.88656e-46	0.670677	endosperm	B73-MEG
Zm00001d010399	23	0	18	20	23	38	1.62003e-06	0.745603	endosperm	B73-MEG
Zm00001d010785	31	2	92	75	33	167	4.45874e-07	0.188342	endosperm	B73-MEG
Zm00001d010892	41	2	25	25	43	50	2.72364e-09	1	endosperm	B73-MEG
Zm00001d012175	163	1	32	44	164	76	1.1177e-36	0.168669	endosperm	B73-MEG
Zm00001d012292	58	6	91	85	64	176	8.03206e-11	0.651077	endosperm	B73-MEG
Zm00001d012381	58	0	219	217	58	436	2.6212e-14	0.923693	endosperm	B73-MEG
Zm00001d012413	335	2	17	8	337	25	1.54972e-73	0.0718608	endosperm	B73-MEG
Zm00001d012532	4100	391	1510	1593	4491	3103	0	0.136223	endosperm	B73-MEG
Zm00001d013333	279	29	103	132	308	235	4.81055e-46	0.0585241	endosperm	B73-MEG
Zm00001d013566	20	0	80	105	20	185	7.7443e-06	0.066057	endosperm	B73-MEG
Zm00001d013615	67	1	98	107	68	205	1.2076e-15	0.529619	endosperm	B73-MEG
Zm00001d013907	30	1	43	52	31	95	1.9032e-07	0.355809	endosperm	B73-MEG
Zm00001d014145	42	1	35	23	43	58	4.04089e-10	0.1151	endosperm	B73-MEG
Zm00001d014200	217	13	86	68	230	154	3.02257e-41	0.146924	endosperm	B73-MEG
Zm00001d015221	47	0	35	51	47	86	7.09874e-12	0.0844691	endosperm	B73-MEG
Zm00001d015342	23	2	13	25	25	38	2.66917e-05	0.0515759	endosperm	B73-MEG
Zm00001d016081	43	3	114	93	46	207	3.68655e-09	0.1444	endosperm	B73-MEG
Zm00001d016841	487	42	63	47	529	110	2.12624e-83	0.127124	endosperm	B73-MEG
Zm00001d017419	21	1	91	75	22	166	2.00788e-05	0.214295	endosperm	B73-MEG
Zm00001d017482	24	2	40	45	26	85	1.59926e-05	0.587594	endosperm	B73-MEG
Zm00001d017612	90	5	81	94	95	175	2.76206e-18	0.325751	endosperm	B73-MEG
Zm00001d017886	52	3	112	120	55	232	3.91769e-11	0.599426	endosperm	B73-MEG
Zm00001d018297	212	19	199	188	231	387	6.02992e-37	0.576052	endosperm	B73-MEG
Zm00001d018336	68	6	133	128	74	261	5.70501e-13	0.756947	endosperm	B73-MEG
Zm00001d018500	28	1	18	22	29	40	5.33731e-07	0.527089	endosperm	B73-MEG
Zm00001d018699	120	9	61	62	129	123	1.47026e-22	0.928155	endosperm	B73-MEG
Zm00001d020251	42	4	40	27	46	67	2.10925e-08	0.112241	endosperm	B73-MEG
Zm00001d020374	535	26	270	234	561	504	1.93126e-102	0.108809	endosperm	B73-MEG
Zm00001d020402	378	2	34	25	380	59	6.72314e-83	0.241318	endosperm	B73-MEG
Zm00001d020463	258	19	75	68	277	143	9.20706e-47	0.558299	endosperm	B73-MEG
Zm00001d020606	26	0	103	95	26	198	3.41421e-07	0.569672	endosperm	B73-MEG
Zm00001d020969	127	5	216	188	132	404	2.4384e-26	0.163604	endosperm	B73-MEG
Zm00001d021140	83	9	108	114	92	222	1.20951e-14	0.687174	endosperm	B73-MEG
Zm00001d021525	40	1	48	36	41	84	1.12365e-09	0.19043	endosperm	B73-MEG
Zm00001d021909	31	2	18	18	33	36	4.45874e-07	1	endosperm	B73-MEG
Zm00001d022101	185	2	49	68	187	117	7.67514e-41	0.0789945	endosperm	B73-MEG
Zm00001d022193	854	27	444	456	881	900	7.63521e-171	0.689157	endosperm	B73-MEG
Zm00001d022229	26	0	30	26	26	56	3.41421e-07	0.59298	endosperm	B73-MEG
Zm00001d022432	23	0	155	144	23	299	1.62003e-06	0.524681	endosperm	B73-MEG
Zm00001d022546	72	4	39	32	76	71	6.18415e-15	0.406117	endosperm	B73-MEG
Zm00001d023432	642	69	640	690	711	1330	1.96558e-102	0.170368	endosperm	B73-MEG
Zm00001d023936	29	2	38	32	31	70	1.23872e-06	0.47329	endosperm	B73-MEG
Zm00001d024632	404	38	445	430	442	875	7.06967e-68	0.61209	endosperm	B73-MEG
Zm00001d024940	155	15	511	509	170	1020	6.78503e-27	0.950067	endosperm	B73-MEG
Zm00001d025012	51	2	38	29	53	67	1.68888e-11	0.271539	endosperm	B73-MEG
Zm00001d025572	21	0	13	10	21	23	4.59288e-06	0.531615	endosperm	B73-MEG
Zm00001d026053	54	4	53	42	58	95	5.19211e-11	0.259077	endosperm	B73-MEG
Zm00001d026240	130	3	507	457	133	964	3.33398e-28	0.107312	endosperm	B73-MEG
Zm00001d026337	777	66	491	488	843	979	1.97601e-132	0.923616	endosperm	B73-MEG
Zm00001d026367	38	3	107	88	41	195	4.60096e-08	0.173634	endosperm	B73-MEG
Zm00001d026530	19	2	7	15	21	22	0.000207503	0.0880817	endosperm	B73-MEG
Zm00001d027291	48	0	27	16	48	43	4.26224e-12	0.0934479	endosperm	B73-MEG
Zm00001d027411	387	21	204	190	408	394	2.22808e-73	0.480617	endosperm	B73-MEG
Zm00001d027530	22	0	38	33	22	71	2.72653e-06	0.55292	endosperm	B73-MEG
Zm00001d027599	27	0	24	25	27	49	2.03458e-07	0.886403	endosperm	B73-MEG
Zm00001d027900	176	15	137	159	191	296	2.30672e-31	0.200994	endosperm	B73-MEG
Zm00001d028452	177	17	30	25	194	55	1.52761e-30	0.500184	endosperm	B73-MEG
Zm00001d028486	58	4	29	40	62	69	6.98284e-12	0.185422	endosperm	B73-MEG
Zm00001d029313	93	0	25	14	93	39	5.22949e-22	0.0781692	endosperm	B73-MEG
Zm00001d029680	33	2	29	42	35	71	1.60616e-07	0.122875	endosperm	B73-MEG
Zm00001d029903	30	0	17	17	30	34	4.32051e-08	1	endosperm	B73-MEG
Zm00001d029913	762	57	194	231	819	425	5.36961e-134	0.0726914	endosperm	B73-MEG
Zm00001d030127	62	0	30	36	62	66	3.43461e-15	0.460181	endosperm	B73-MEG
Zm00001d031325	209	18	37	23	227	60	7.91937e-37	0.0707012	endosperm	B73-MEG
Zm00001d031894	36	3	26	23	39	49	1.26236e-07	0.668235	endosperm	B73-MEG
Zm00001d032190	79	1	44	60	80	104	2.76575e-18	0.116664	endosperm	B73-MEG
Zm00001d032300	353	37	220	185	390	405	1.25172e-57	0.0820059	endosperm	B73-MEG
Zm00001d032461	29	1	153	179	30	332	3.18638e-07	0.153599	endosperm	B73-MEG
Zm00001d032475	65	3	52	41	68	93	5.53645e-14	0.254017	endosperm	B73-MEG
Zm00001d033718	30	1	23	37	31	60	1.9032e-07	0.0707012	endosperm	B73-MEG
Zm00001d033980	185	4	41	33	189	74	1.38045e-39	0.352381	endosperm	B73-MEG
Zm00001d034031	150	10	40	53	160	93	1.79417e-28	0.177646	endosperm	B73-MEG
Zm00001d034168	35	1	24	21	36	45	1.45604e-08	0.654721	endosperm	B73-MEG
Zm00001d034239	196	18	204	171	214	375	4.61186e-34	0.08836	endosperm	B73-MEG
Zm00001d034678	54	5	320	289	59	609	1.77951e-10	0.209049	endosperm	B73-MEG
Zm00001d034818	54	0	32	28	54	60	2.00492e-13	0.605577	endosperm	B73-MEG
Zm00001d034863	579	18	346	378	597	724	1.16534e-116	0.234333	endosperm	B73-MEG
Zm00001d034878	20	1	23	20	21	43	3.3813e-05	0.647315	endosperm	B73-MEG
Zm00001d035467	27	2	19	21	29	40	3.44416e-06	0.75183	endosperm	B73-MEG
Zm00001d036623	50	3	24	16	53	40	1.07545e-10	0.205903	endosperm	B73-MEG
Zm00001d037000	181	4	91	99	185	190	1.02807e-38	0.561658	endosperm	B73-MEG
Zm00001d037120	47	2	91	101	49	192	1.2881e-10	0.470486	endosperm	B73-MEG
Zm00001d037284	25	1	20	17	26	37	2.51654e-06	0.621874	endosperm	B73-MEG
Zm00001d037289	20	1	18	18	21	36	3.3813e-05	1	endosperm	B73-MEG
Zm00001d037518	56	3	85	72	59	157	5.19985e-12	0.299497	endosperm	B73-MEG
Zm00001d038075	284	1	140	129	285	269	4.51467e-63	0.502423	endosperm	B73-MEG
Zm00001d038224	45	2	23	17	47	40	3.55997e-10	0.342782	endosperm	B73-MEG
Zm00001d038335	28	0	17	9	28	26	1.21317e-07	0.116665	endosperm	B73-MEG
Zm00001d038620	109	12	202	211	121	413	1.16334e-18	0.657866	endosperm	B73-MEG
Zm00001d038805	295	16	103	122	311	225	2.24209e-56	0.205275	endosperm	B73-MEG
Zm00001d038908	19	2	32	28	21	60	0.000207503	0.605577	endosperm	B73-MEG
Zm00001d038971	219	13	87	108	232	195	1.12009e-41	0.132622	endosperm	B73-MEG
Zm00001d039102	54	4	144	165	58	309	5.19211e-11	0.232225	endosperm	B73-MEG
Zm00001d039464	221	15	251	236	236	487	5.32269e-41	0.496685	endosperm	B73-MEG
Zm00001d039615	105	11	107	103	116	210	2.5995e-18	0.782528	endosperm	B73-MEG
Zm00001d039639	29	0	86	82	29	168	7.2379e-08	0.757621	endosperm	B73-MEG
Zm00001d039827	59	0	159	163	59	322	1.57674e-14	0.823605	endosperm	B73-MEG
Zm00001d040363	69	3	70	79	72	149	7.35791e-15	0.460935	endosperm	B73-MEG
Zm00001d040422	25	1	57	44	26	101	2.51654e-06	0.195822	endosperm	B73-MEG
Zm00001d040477	36	3	34	41	39	75	1.26236e-07	0.418924	endosperm	B73-MEG
Zm00001d040793	179	9	46	33	188	79	2.66183e-35	0.143573	endosperm	B73-MEG
Zm00001d040807	86	8	110	94	94	204	8.61857e-16	0.262618	endosperm	B73-MEG
Zm00001d041298	82	9	46	50	91	96	1.97142e-14	0.683091	endosperm	B73-MEG
Zm00001d041326	31	3	32	33	34	65	1.57121e-06	0.901288	endosperm	B73-MEG
Zm00001d042684	27	0	13	19	27	32	2.03458e-07	0.288845	endosperm	B73-MEG
Zm00001d042755	42	4	18	23	46	41	2.10925e-08	0.43488	endosperm	B73-MEG
Zm00001d043443	20	0	140	125	20	265	7.7443e-06	0.356819	endosperm	B73-MEG
Zm00001d043529	170	15	68	58	185	126	4.3865e-30	0.372999	endosperm	B73-MEG
Zm00001d044008	57	1	11	17	58	28	1.93576e-13	0.256839	endosperm	B73-MEG
Zm00001d044048	100	5	149	131	105	280	1.84323e-20	0.282059	endosperm	B73-MEG
Zm00001d044110	120	9	397	350	129	747	1.47026e-22	0.0854979	endosperm	B73-MEG
Zm00001d044232	108	11	80	77	119	157	6.00324e-19	0.810775	endosperm	B73-MEG
Zm00001d044629	45	0	9	17	45	26	1.97036e-11	0.116665	endosperm	B73-MEG
Zm00001d044849	22	2	17	20	24	37	4.45574e-05	0.621874	endosperm	B73-MEG
Zm00001d045015	50	3	13	25	53	38	1.07545e-10	0.0515759	endosperm	B73-MEG
Zm00001d045079	85	7	16	25	92	41	4.22051e-16	0.159854	endosperm	B73-MEG
Zm00001d045202	1024	90	413	424	1114	837	2.56965e-172	0.703785	endosperm	B73-MEG
Zm00001d045342	38	1	16	11	39	27	3.12792e-09	0.335924	endosperm	B73-MEG
Zm00001d045787	21	0	81	84	21	165	4.59288e-06	0.815335	endosperm	B73-MEG
Zm00001d046690	64	7	97	87	71	184	1.33628e-11	0.460995	endosperm	B73-MEG
Zm00001d046765	36	0	28	18	36	46	1.9732e-09	0.140369	endosperm	B73-MEG
Zm00001d047125	57	0	24	20	57	44	4.35816e-14	0.546494	endosperm	B73-MEG
Zm00001d047860	41	2	126	117	43	243	2.72364e-09	0.563703	endosperm	B73-MEG
Zm00001d047879	22	0	14	9	22	23	2.72653e-06	0.297147	endosperm	B73-MEG
Zm00001d048020	43	3	40	42	46	82	3.68655e-09	0.825199	endosperm	B73-MEG
Zm00001d048079	196	8	71	82	204	153	1.43981e-39	0.373843	endosperm	B73-MEG
Zm00001d049087	44	1	30	31	45	61	1.45462e-10	0.89812	endosperm	B73-MEG
Zm00001d049677	24	2	15	14	26	29	1.59926e-05	0.852684	endosperm	B73-MEG
Zm00001d050168	28	0	40	32	28	72	1.21317e-07	0.345779	endosperm	B73-MEG
Zm00001d050457	148	9	64	68	157	132	1.35044e-28	0.727724	endosperm	B73-MEG
Zm00001d051163	40	1	69	81	41	150	1.12365e-09	0.327187	endosperm	B73-MEG
Zm00001d051375	20	2	12	10	22	22	0.000124237	0.669815	endosperm	B73-MEG
Zm00001d051883	33	2	15	26	35	41	1.60616e-07	0.0858129	endosperm	B73-MEG
Zm00001d052051	44	0	8	15	44	23	3.28379e-11	0.1444	endosperm	B73-MEG
Zm00001d052365	22	2	25	32	24	57	4.45574e-05	0.353837	endosperm	B73-MEG
Zm00001d052668	36	0	36	23	36	59	1.9732e-09	0.0905591	endosperm	B73-MEG
Zm00001d052757	28	0	47	42	28	89	1.21317e-07	0.596113	endosperm	B73-MEG
Zm00001d053215	37	4	98	98	41	196	2.55352e-07	1	endosperm	B73-MEG
Zm00001d053531	27	2	13	15	29	28	3.44416e-06	0.705457	endosperm	B73-MEG
Zm00001d053676	39	2	12	8	41	20	7.54019e-09	0.371094	endosperm	B73-MEG
Zm00001d012659	20	19	132	53	39	185	0.87278	6.31499e-09	endosperm	B73-PEG
Zm00001d013295	35	33	58	13	68	71	0.808365	9.2682e-08	endosperm	B73-PEG
Zm00001d018369	19	12	522	128	31	650	0.208668	7.09571e-54	endosperm	B73-PEG
Zm00001d018687	24	22	67	5	46	72	0.768083	2.73642e-13	endosperm	B73-PEG
Zm00001d023815	16	10	43	15	26	58	0.239317	0.000236382	endosperm	B73-PEG
Zm00001d025696	21	12	94	23	33	117	0.117185	5.24002e-11	endosperm	B73-PEG
Zm00001d032361	94	70	169	59	164	228	0.0609187	3.21843e-13	endosperm	B73-PEG
Zm00001d033481	14	12	84	16	26	100	0.694887	1.0462e-11	endosperm	B73-PEG
Zm00001d034962	16	10	19	8	26	27	0.239317	0.0342641	endosperm	B73-PEG
Zm00001d036646	15	11	293	27	26	320	0.432768	5.17279e-50	endosperm	B73-PEG
Zm00001d038329	134	114	279	109	248	388	0.204084	6.11152e-18	endosperm	B73-PEG
Zm00001d040154	84	69	77	15	153	92	0.225253	1.02007e-10	endosperm	B73-PEG
Zm00001d041684	15	13	69	3	28	72	0.705457	7.35791e-15	endosperm	B73-PEG
Zm00001d044970	25	14	40	13	39	53	0.0781692	0.000208298	endosperm	B73-PEG
Zm00001d047149	21	11	19	7	32	26	0.0771	0.018603	endosperm	B73-PEG
Zm00001d047317	12	11	18	7	23	25	0.834827	0.027807	endosperm	B73-PEG
Zm00001d048396	16	7	48	10	23	58	0.060569	6.04908e-07	endosperm	B73-PEG
Zm00001d048397	205	174	854	91	379	945	0.111303	5.40098e-136	endosperm	B73-PEG
Zm00001d052928	711	701	1626	689	1412	2315	0.790144	1.81032e-84	endosperm	B73-PEG
Zm00001d053188	35	23	161	32	58	193	0.1151	1.60764e-20	endosperm	B73-PEG
Zm00001d000992	60	42	9	172	102	181	0.074706	8.72228e-34	endosperm	Mo17-MEG
Zm00001d001414	54	51	2	23	105	25	0.769698	2.66917e-05	endosperm	Mo17-MEG
Zm00001d002488	32	29	14	138	61	152	0.700896	8.49363e-24	endosperm	Mo17-MEG
Zm00001d005124	35	24	10	100	59	110	0.152122	9.39191e-18	endosperm	Mo17-MEG
Zm00001d005421	140	118	37	430	258	467	0.170793	6.67862e-74	endosperm	Mo17-MEG
Zm00001d008189	36	23	14	187	59	201	0.0905591	3.01504e-34	endosperm	Mo17-MEG
Zm00001d010812	58	45	10	118	103	128	0.200219	1.34878e-21	endosperm	Mo17-MEG
Zm00001d012402	21	29	0	91	50	91	0.257899	1.43674e-21	endosperm	Mo17-MEG
Zm00001d013125	29	43	6	72	72	78	0.0989602	7.83705e-14	endosperm	Mo17-MEG
Zm00001d021484	17	29	4	44	46	48	0.0768433	7.76409e-09	endosperm	Mo17-MEG
Zm00001d022356	20	34	16	237	54	253	0.0567595	6.87342e-44	endosperm	Mo17-MEG
Zm00001d023394	12	12	0	143	24	143	1	5.87808e-33	endosperm	Mo17-MEG
Zm00001d023717	57	68	23	333	125	356	0.32518	1.16723e-60	endosperm	Mo17-MEG
Zm00001d024652	194	180	0	459	374	459	0.469113	7.93439e-102	endosperm	Mo17-MEG
Zm00001d025874	22	25	7	87	47	94	0.66168	1.5659e-16	endosperm	Mo17-MEG
Zm00001d026135	9	16	2	21	25	23	0.161513	7.43955e-05	endosperm	Mo17-MEG
Zm00001d027298	11	10	8	82	21	90	0.827259	6.1768e-15	endosperm	Mo17-MEG
Zm00001d027435	9	13	0	25	22	25	0.393769	5.73309e-07	endosperm	Mo17-MEG
Zm00001d027885	16	10	13	158	26	171	0.239317	1.42777e-28	endosperm	Mo17-MEG
Zm00001d028471	24	34	13	120	58	133	0.189161	1.72566e-20	endosperm	Mo17-MEG
Zm00001d028754	15	18	0	71	33	71	0.601508	3.57229e-17	endosperm	Mo17-MEG
Zm00001d030235	25	24	17	168	49	185	0.886403	1.23025e-28	endosperm	Mo17-MEG
Zm00001d032013	22	36	6	75	58	81	0.0660197	1.76525e-14	endosperm	Mo17-MEG
Zm00001d034573	29	37	0	173	66	173	0.324756	1.63672e-39	endosperm	Mo17-MEG
Zm00001d038991	9	19	8	105	28	113	0.0587818	7.17418e-20	endosperm	Mo17-MEG
Zm00001d039786	16	10	13	887	26	900	0.239317	1.35857e-186	endosperm	Mo17-MEG
Zm00001d040148	23	36	15	173	59	188	0.0905591	1.0064e-30	endosperm	Mo17-MEG
Zm00001d040297	13	15	13	207	28	220	0.705457	4.314e-39	endosperm	Mo17-MEG
Zm00001d044995	10	12	13	138	22	151	0.669815	2.6346e-24	endosperm	Mo17-MEG
Zm00001d046538	11	11	3	73	22	76	1	9.78311e-16	endosperm	Mo17-MEG
Zm00001d047424	12	21	11	152	33	163	0.117185	2.34436e-28	endosperm	Mo17-MEG
Zm00001d047807	21	17	6	143	38	149	0.516412	3.1273e-29	endosperm	Mo17-MEG
Zm00001d048518	22	23	1	41	45	42	0.881497	6.7375e-10	endosperm	Mo17-MEG
Zm00001d048783	29	21	6	145	50	151	0.257899	1.14896e-29	endosperm	Mo17-MEG
Zm00001d051459	166	201	201	2442	367	2643	0.067702	0	endosperm	Mo17-MEG
Zm00001d052654	19	28	5	64	47	69	0.189256	1.22286e-12	endosperm	Mo17-MEG
Zm00001d052810	35	24	2	37	59	39	0.152122	2.08876e-08	endosperm	Mo17-MEG
Zm00001d006211	0	62	23	27	62	50	3.43461e-15	0.571608	endosperm	Mo17-PEG
Zm00001d006472	6	16	12	14	22	26	0.0330063	0.694887	endosperm	Mo17-PEG
Zm00001d006943	7	34	10	20	41	30	2.47914e-05	0.0678892	endosperm	Mo17-PEG
Zm00001d008413	70	279	222	225	349	447	4.69415e-29	0.887163	endosperm	Mo17-PEG
Zm00001d009183	7	18	10	13	25	23	0.027807	0.531615	endosperm	Mo17-PEG
Zm00001d009430	3	17	29	45	20	74	0.00174513	0.0628909	endosperm	Mo17-PEG
Zm00001d013668	24	60	298	333	84	631	8.56831e-05	0.163521	endosperm	Mo17-PEG
Zm00001d022306	12	35	19	29	47	48	0.000793954	0.148915	endosperm	Mo17-PEG
Zm00001d025788	2	23	9	15	25	24	2.66917e-05	0.220672	endosperm	Mo17-PEG
Zm00001d029215	2	19	25	29	21	54	0.000207503	0.586214	endosperm	Mo17-PEG
Zm00001d029999	9	26	57	70	35	127	0.00405921	0.248679	endosperm	Mo17-PEG
Zm00001d030609	25	86	75	84	111	159	7.04438e-09	0.475384	endosperm	Mo17-PEG
Zm00001d033258	17	42	135	147	59	282	0.00113503	0.474863	endosperm	Mo17-PEG
Zm00001d034552	2	195	6	14	197	20	5.04531e-43	0.0736384	endosperm	Mo17-PEG
Zm00001d035926	7	29	60	83	36	143	0.000245734	0.0544353	endosperm	Mo17-PEG
Zm00001d038993	13	49	70	71	62	141	4.83082e-06	0.932885	endosperm	Mo17-PEG
Zm00001d039987	4	23	18	22	27	40	0.000255632	0.527089	endosperm	Mo17-PEG
Zm00001d044202	15	65	137	165	80	302	2.26848e-08	0.107132	endosperm	Mo17-PEG
Zm00001d044982	8	25	14	22	33	36	0.0030832	0.182423	endosperm	Mo17-PEG
Zm00001d046218	101	818	490	506	919	996	1.13513e-123	0.612169	endosperm	Mo17-PEG
Zm00001d047753	13	31	66	88	44	154	0.00665562	0.0762601	endosperm	Mo17-PEG
Zm00001d049763	0	48	113	125	48	238	4.26224e-12	0.436661	endosperm	Mo17-PEG
Zm00001d050584	7	24	38	45	31	83	0.00226348	0.442279	endosperm	Mo17-PEG
Zm00001d051403	4	55	228	231	59	459	3.14464e-11	0.888638	endosperm	Mo17-PEG

## Sheet: Table S3
Table S3: List of ASIGs identified in the MC/CM embryo and endosperm.
Gene ID	CM_C	CM_M	MC_C	MC_M	CM_total	MC_total	p-value_CM	p-value_MC	tissue	Biased
Zm00001d003293	33	0	25	14	33	39	9.21598e-09	0.0781692	embryo	CAU5-MEG
Zm00001d003469	29	4	7	14	33	21	1.34938e-05	0.126631	embryo	CAU5-MEG
Zm00001d007310	93	14	15	11	107	26	2.21966e-14	0.432768	embryo	CAU5-MEG
Zm00001d008621	19	2	20	22	21	42	0.000207503	0.757621	embryo	CAU5-MEG
Zm00001d008799	55	10	16	9	65	25	2.38368e-08	0.161513	embryo	CAU5-MEG
Zm00001d008808	41	0	19	16	41	35	1.52231e-10	0.61209	embryo	CAU5-MEG
Zm00001d012263	27	4	15	8	31	23	3.61313e-05	0.1444	embryo	CAU5-MEG
Zm00001d013369	38	6	20	21	44	41	1.4058e-06	0.875896	embryo	CAU5-MEG
Zm00001d013572	17	3	15	14	20	29	0.00174513	0.852684	embryo	CAU5-MEG
Zm00001d015421	33	5	23	21	38	44	5.56706e-06	0.763025	embryo	CAU5-MEG
Zm00001d017186	21	2	10	13	23	23	7.43955e-05	0.531615	embryo	CAU5-MEG
Zm00001d018032	21	4	13	15	25	28	0.000673862	0.705457	embryo	CAU5-MEG
Zm00001d020737	29	2	16	12	31	28	1.23872e-06	0.449692	embryo	CAU5-MEG
Zm00001d021314	17	3	8	13	20	21	0.00174513	0.275234	embryo	CAU5-MEG
Zm00001d021581	56	11	37	33	67	70	3.84942e-08	0.632585	embryo	CAU5-MEG
Zm00001d024617	1538	244	64	71	1782	135	2.37175e-206	0.546865	embryo	CAU5-MEG
Zm00001d028686	29	2	16	28	31	44	1.23872e-06	0.0704405	embryo	CAU5-MEG
Zm00001d033457	164	32	55	49	196	104	4.15714e-21	0.556298	embryo	CAU5-MEG
Zm00001d037117	74	12	63	44	86	107	2.29931e-11	0.0662396	embryo	CAU5-MEG
Zm00001d037384	23	2	18	20	25	38	2.66917e-05	0.745603	embryo	CAU5-MEG
Zm00001d037576	52	10	13	16	62	29	9.60702e-08	0.577469	embryo	CAU5-MEG
Zm00001d040382	33	4	12	13	37	25	1.86462e-06	0.841481	embryo	CAU5-MEG
Zm00001d040527	35	4	15	13	39	28	6.90661e-07	0.705457	embryo	CAU5-MEG
Zm00001d043529	33	4	29	33	37	62	1.86462e-06	0.611453	embryo	CAU5-MEG
Zm00001d043690	98	0	19	10	98	29	4.18387e-23	0.0946708	embryo	CAU5-MEG
Zm00001d045298	143	26	36	29	169	65	2.25719e-19	0.385261	embryo	CAU5-MEG
Zm00001d048111	38	5	14	16	43	30	4.84247e-07	0.715001	embryo	CAU5-MEG
Zm00001d012333	51	45	104	16	96	120	0.540291	9.49135e-16	embryo	CAU5-PEG
Zm00001d012663	48	35	33	2	83	35	0.153599	1.60616e-07	embryo	CAU5-PEG
Zm00001d013393	36	29	29	0	65	29	0.385261	7.2379e-08	embryo	CAU5-PEG
Zm00001d013858	18	25	25	1	43	26	0.285751	2.51654e-06	embryo	CAU5-PEG
Zm00001d026540	24	19	25	2	43	27	0.445766	9.58408e-06	embryo	CAU5-PEG
Zm00001d033077	49	47	38	6	96	44	0.838257	1.4058e-06	embryo	CAU5-PEG
Zm00001d034680	159	146	55	11	305	66	0.456648	6.09387e-08	embryo	CAU5-PEG
Zm00001d039103	12	12	28	0	24	28	1	1.21317e-07	embryo	CAU5-PEG
Zm00001d039654	25	24	21	4	49	25	0.886403	0.000673862	embryo	CAU5-PEG
Zm00001d042144	19	25	103	5	44	108	0.365712	4.0988e-21	embryo	CAU5-PEG
Zm00001d043612	25	15	54	9	40	63	0.113846	1.43243e-08	embryo	CAU5-PEG
Zm00001d046900	14	15	21	4	29	25	0.852684	0.000673862	embryo	CAU5-PEG
Zm00001d047961	33	26	46	6	59	52	0.362126	2.90611e-08	embryo	CAU5-PEG
Zm00001d048837	25	25	30	3	50	33	1	2.6004e-06	embryo	CAU5-PEG
Zm00001d049286	23	21	19	2	44	21	0.763025	0.000207503	embryo	CAU5-PEG
Zm00001d002130	15	18	1	22	33	23	0.601508	1.19334e-05	embryo	Mo17-MEG
Zm00001d002284	46	61	46	241	107	287	0.147029	1.16819e-30	embryo	Mo17-MEG
Zm00001d002771	23	35	1	32	58	33	0.1151	6.79891e-08	embryo	Mo17-MEG
Zm00001d004095	9	16	5	32	25	37	0.161513	9.04738e-06	embryo	Mo17-MEG
Zm00001d004167	12	17	3	23	29	26	0.353161	8.77e-05	embryo	Mo17-MEG
Zm00001d007504	122	146	13	94	268	107	0.142639	4.85683e-15	embryo	Mo17-MEG
Zm00001d007567	12	10	8	42	22	50	0.669815	1.522e-06	embryo	Mo17-MEG
Zm00001d008223	15	9	5	65	24	70	0.220672	7.42506e-13	embryo	Mo17-MEG
Zm00001d008386	17	29	6	36	46	42	0.0768433	3.67259e-06	embryo	Mo17-MEG
Zm00001d013422	43	36	7	54	79	61	0.430953	1.76877e-09	embryo	Mo17-MEG
Zm00001d017493	73	82	5	49	155	54	0.469743	2.12907e-09	embryo	Mo17-MEG
Zm00001d018024	49	65	13	70	114	83	0.133994	3.93557e-10	embryo	Mo17-MEG
Zm00001d018475	14	17	3	23	31	26	0.590014	8.77e-05	embryo	Mo17-MEG
Zm00001d019033	30	40	4	27	70	31	0.231998	3.61313e-05	embryo	Mo17-MEG
Zm00001d020257	11	20	1	32	31	33	0.105998	6.79891e-08	embryo	Mo17-MEG
Zm00001d021485	19	29	2	18	48	20	0.148915	0.000346622	embryo	Mo17-MEG
Zm00001d023290	103	77	4	34	180	38	0.0526323	1.13511e-06	embryo	Mo17-MEG
Zm00001d026414	21	11	6	37	32	43	0.0771	2.27352e-06	embryo	Mo17-MEG
Zm00001d027308	42	44	4	21	86	25	0.829248	0.000673862	embryo	Mo17-MEG
Zm00001d028230	26	25	5	30	51	35	0.888638	2.38125e-05	embryo	Mo17-MEG
Zm00001d031229	33	44	7	40	77	47	0.21	1.48277e-06	embryo	Mo17-MEG
Zm00001d031341	22	27	2	41	49	43	0.475051	2.72364e-09	embryo	Mo17-MEG
Zm00001d031502	15	12	7	38	27	45	0.563703	3.81515e-06	embryo	Mo17-MEG
Zm00001d032264	15	19	4	36	34	40	0.492717	4.20042e-07	embryo	Mo17-MEG
Zm00001d036084	18	29	8	49	47	57	0.108601	5.61707e-08	embryo	Mo17-MEG
Zm00001d036715	21	18	4	25	39	29	0.630954	9.63514e-05	embryo	Mo17-MEG
Zm00001d037868	26	35	38	198	61	236	0.249185	2.11547e-25	embryo	Mo17-MEG
Zm00001d038599	13	14	2	29	27	31	0.84739	1.23872e-06	embryo	Mo17-MEG
Zm00001d038720	11	21	4	24	32	28	0.0771	0.000157053	embryo	Mo17-MEG
Zm00001d038918	15	15	2	32	30	34	1	2.67583e-07	embryo	Mo17-MEG
Zm00001d038937	146	139	0	220	285	220	0.678402	9.04457e-50	embryo	Mo17-MEG
Zm00001d039933	68	66	5	49	134	54	0.862829	2.12907e-09	embryo	Mo17-MEG
Zm00001d040818	21	25	6	40	46	46	0.555346	5.35808e-07	embryo	Mo17-MEG
Zm00001d042476	10	14	6	44	24	50	0.414216	7.70044e-08	embryo	Mo17-MEG
Zm00001d042740	10	14	2	33	24	35	0.414216	1.60616e-07	embryo	Mo17-MEG
Zm00001d042961	28	44	4	29	72	33	0.0593465	1.34938e-05	embryo	Mo17-MEG
Zm00001d043207	393	414	58	524	807	582	0.459764	3.91583e-83	embryo	Mo17-MEG
Zm00001d043248	25	20	0	24	45	24	0.456057	9.63367e-07	embryo	Mo17-MEG
Zm00001d043267	18	28	6	44	46	50	0.140369	7.70044e-08	embryo	Mo17-MEG
Zm00001d043337	167	137	48	253	304	301	0.0853202	3.22674e-32	embryo	Mo17-MEG
Zm00001d043426	20	20	7	38	40	45	1	3.81515e-06	embryo	Mo17-MEG
Zm00001d045488	205	229	41	280	434	321	0.249306	1.36045e-40	embryo	Mo17-MEG
Zm00001d046060	25	18	3	20	43	23	0.285751	0.000392995	embryo	Mo17-MEG
Zm00001d047015	73	98	6	87	171	93	0.0559022	4.49118e-17	embryo	Mo17-MEG
Zm00001d047020	46	64	17	97	110	114	0.0861195	6.74783e-14	embryo	Mo17-MEG
Zm00001d047028	70	78	19	114	148	133	0.510798	1.75782e-16	embryo	Mo17-MEG
Zm00001d049166	12	14	4	21	26	25	0.694887	0.000673862	embryo	Mo17-MEG
Zm00001d049476	123	132	3	268	255	271	0.573025	2.6518e-58	embryo	Mo17-MEG
Zm00001d050355	16	17	6	42	33	48	0.861804	2.03457e-07	embryo	Mo17-MEG
Zm00001d051461	15	23	3	32	38	35	0.194366	9.49174e-07	embryo	Mo17-MEG
Zm00001d002441	1	24	22	14	25	36	4.22495e-06	0.182423	embryo	Mo17-PEG
Zm00001d007389	12	75	35	50	87	85	1.43518e-11	0.103742	embryo	Mo17-PEG
Zm00001d011876	0	58	23	33	58	56	2.6212e-14	0.181449	embryo	Mo17-PEG
Zm00001d026737	7	62	27	42	69	69	3.56244e-11	0.0709515	embryo	Mo17-PEG
Zm00001d029091	63	342	149	143	405	292	1.05229e-43	0.725496	embryo	Mo17-PEG
Zm00001d032852	5	45	7	14	50	21	1.54174e-08	0.126631	embryo	Mo17-PEG
Zm00001d034406	266	2171	1075	1145	2437	2220	0	0.137367	embryo	Mo17-PEG
Zm00001d034714	121	627	370	353	748	723	2.01957e-76	0.527232	embryo	Mo17-PEG
Zm00001d043660	6	36	11	22	42	33	3.67259e-06	0.0555112	embryo	Mo17-PEG
Zm00001d043912	9	47	12	21	56	33	3.81504e-07	0.117185	embryo	Mo17-PEG
Zm00001d045418	0	65	25	25	65	50	7.48988e-16	1	embryo	Mo17-PEG
Zm00001d046330	6	35	17	18	41	35	5.92528e-06	0.865772	embryo	Mo17-PEG
Zm00001d047351	6	51	32	35	57	67	2.5163e-09	0.713986	embryo	Mo17-PEG
Zm00001d050077	2	33	8	13	35	21	1.60616e-07	0.275234	embryo	Mo17-PEG
Zm00001d051305	0	23	8	13	23	21	1.62003e-06	0.275234	embryo	Mo17-PEG
Zm00001d000976	23	0	18	20	23	38	1.62003e-06	0.745603	endosperm	CAU5-MEG
Zm00001d003861	31	3	12	16	34	28	1.57121e-06	0.449692	endosperm	CAU5-MEG
Zm00001d004389	27	2	24	19	29	43	3.44416e-06	0.445766	endosperm	CAU5-MEG
Zm00001d008966	42	3	9	12	45	21	6.10793e-09	0.512691	endosperm	CAU5-MEG
Zm00001d009907	93	4	48	43	97	91	1.6165e-19	0.60018	endosperm	CAU5-MEG
Zm00001d012285	34	0	22	11	34	33	5.51126e-09	0.0555112	endosperm	CAU5-MEG
Zm00001d015477	19	2	8	12	21	20	0.000207503	0.371094	endosperm	CAU5-MEG
Zm00001d016021	30	0	9	13	30	22	4.32051e-08	0.393769	endosperm	CAU5-MEG
Zm00001d016274	142	6	50	35	148	85	5.15931e-29	0.103742	endosperm	CAU5-MEG
Zm00001d016363	71	3	6	14	74	20	2.68281e-15	0.0736384	endosperm	CAU5-MEG
Zm00001d017441	30	0	18	9	30	27	4.32051e-08	0.0832646	endosperm	CAU5-MEG
Zm00001d018244	81	7	16	16	88	32	3.06023e-15	1	endosperm	CAU5-MEG
Zm00001d018725	101	6	37	23	107	60	4.15385e-20	0.0707012	endosperm	CAU5-MEG
Zm00001d018884	487	33	74	99	520	173	3.38567e-88	0.0573394	endosperm	CAU5-MEG
Zm00001d020086	60	6	18	16	66	34	2.9925e-11	0.731601	endosperm	CAU5-MEG
Zm00001d020448	55	6	24	26	61	50	3.52327e-10	0.777297	endosperm	CAU5-MEG
Zm00001d020454	33	0	27	18	33	45	9.21598e-09	0.179713	endosperm	CAU5-MEG
Zm00001d020901	90	2	43	40	92	83	4.53114e-20	0.741934	endosperm	CAU5-MEG
Zm00001d024047	20	2	12	23	22	35	0.000124237	0.0629791	endosperm	CAU5-MEG
Zm00001d025446	80	2	37	27	82	64	7.07656e-18	0.2113	endosperm	CAU5-MEG
Zm00001d025933	21	0	24	15	21	39	4.59288e-06	0.149541	endosperm	CAU5-MEG
Zm00001d026369	24	0	16	15	24	31	9.63367e-07	0.857462	endosperm	CAU5-MEG
Zm00001d026395	28	2	19	10	30	29	2.0653e-06	0.0946708	endosperm	CAU5-MEG
Zm00001d027048	92	8	167	135	100	302	4.46482e-17	0.065564	endosperm	CAU5-MEG
Zm00001d027801	142	14	37	28	156	65	1.20566e-24	0.264288	endosperm	CAU5-MEG
Zm00001d029515	191	14	43	38	205	81	4.18462e-35	0.578515	endosperm	CAU5-MEG
Zm00001d029801	43	0	10	12	43	22	5.47404e-11	0.669815	endosperm	CAU5-MEG
Zm00001d030129	161	13	34	23	174	57	3.25821e-29	0.14512	endosperm	CAU5-MEG
Zm00001d030342	44	2	21	20	46	41	5.91945e-10	0.875896	endosperm	CAU5-MEG
Zm00001d031529	319	23	104	89	342	193	1.1632e-57	0.280265	endosperm	CAU5-MEG
Zm00001d037308	22	2	11	20	24	31	4.45574e-05	0.105998	endosperm	CAU5-MEG
Zm00001d037797	155	15	60	59	170	119	6.78503e-27	0.92696	endosperm	CAU5-MEG
Zm00001d039181	124	12	13	11	136	24	7.69604e-22	0.683092	endosperm	CAU5-MEG
Zm00001d040463	119	13	11	14	132	25	2.80626e-20	0.548506	endosperm	CAU5-MEG
Zm00001d041258	36	3	19	21	39	40	1.26236e-07	0.75183	endosperm	CAU5-MEG
Zm00001d041596	116	0	27	41	116	68	4.75301e-27	0.0895551	endosperm	CAU5-MEG
Zm00001d043075	34	3	13	10	37	23	3.46233e-07	0.531615	endosperm	CAU5-MEG
Zm00001d043295	23	2	19	10	25	29	2.66917e-05	0.0946708	endosperm	CAU5-MEG
Zm00001d043723	41	3	9	17	44	26	1.01195e-08	0.116665	endosperm	CAU5-MEG
Zm00001d044608	20	0	17	9	20	26	7.7443e-06	0.116665	endosperm	CAU5-MEG
Zm00001d047560	38	3	15	16	41	31	4.60096e-08	0.857462	endosperm	CAU5-MEG
Zm00001d048233	56	6	13	15	62	28	2.15307e-10	0.705457	endosperm	CAU5-MEG
Zm00001d048369	59	4	8	13	63	21	4.22786e-12	0.275234	endosperm	CAU5-MEG
Zm00001d048540	235	18	128	133	253	261	2.23227e-42	0.756947	endosperm	CAU5-MEG
Zm00001d048901	74	8	23	19	82	42	3.13472e-13	0.537094	endosperm	CAU5-MEG
Zm00001d050728	44	0	22	13	44	35	3.28379e-11	0.12819	endosperm	CAU5-MEG
Zm00001d052961	22	1	9	11	23	20	1.19334e-05	0.654721	endosperm	CAU5-MEG
Zm00001d053816	225	20	111	84	245	195	3.42671e-39	0.0531734	endosperm	CAU5-MEG
Zm00001d006460	30	25	30	2	55	32	0.500184	7.43104e-07	endosperm	CAU5-PEG
Zm00001d006705	65	63	20	8	128	28	0.859684	0.0233423	endosperm	CAU5-PEG
Zm00001d007774	24	21	32	3	45	35	0.654721	9.49174e-07	endosperm	CAU5-PEG
Zm00001d007937	38	33	40	11	71	51	0.55292	4.89025e-05	endosperm	CAU5-PEG
Zm00001d009800	55	44	25	2	99	27	0.268925	9.58408e-06	endosperm	CAU5-PEG
Zm00001d011473	16	7	32	11	23	43	0.060569	0.00136255	endosperm	CAU5-PEG
Zm00001d014557	27	21	38	8	48	46	0.386476	9.72236e-06	endosperm	CAU5-PEG
Zm00001d018257	34	27	63	17	61	80	0.370115	2.70449e-07	endosperm	CAU5-PEG
Zm00001d022493	30	27	64	23	57	87	0.691102	1.10436e-05	endosperm	CAU5-PEG
Zm00001d027598	14	11	60	11	25	71	0.548506	6.05508e-09	endosperm	CAU5-PEG
Zm00001d031481	116	90	19	3	206	22	0.0700626	0.000646753	endosperm	CAU5-PEG
Zm00001d034711	53	45	59	11	98	70	0.41902	9.63134e-09	endosperm	CAU5-PEG
Zm00001d035323	24	18	20	5	42	25	0.35454	0.00269981	endosperm	CAU5-PEG
Zm00001d036643	13	9	51	6	22	57	0.393769	2.5163e-09	endosperm	CAU5-PEG
Zm00001d037284	26	18	19	6	44	25	0.2278	0.0093224	endosperm	CAU5-PEG
Zm00001d037505	207	192	151	45	399	196	0.452689	3.69143e-14	endosperm	CAU5-PEG
Zm00001d039873	36	25	25	6	61	31	0.159011	0.0006437	endosperm	CAU5-PEG
Zm00001d043107	23	12	15	5	35	20	0.0629791	0.0253474	endosperm	CAU5-PEG
Zm00001d043805	113	105	253	42	218	295	0.587937	1.09187e-34	endosperm	CAU5-PEG
Zm00001d048397	340	333	259	104	673	363	0.787291	4.10615e-16	endosperm	CAU5-PEG
Zm00001d049293	27	21	36	10	48	46	0.386476	0.000126338	endosperm	CAU5-PEG
Zm00001d049331	57	50	62	13	107	75	0.498586	1.53119e-08	endosperm	CAU5-PEG
Zm00001d054003	210	195	175	73	405	248	0.456057	9.35603e-11	endosperm	CAU5-PEG
Zm00001d001807	118	113	6	56	231	62	0.742174	2.15307e-10	endosperm	Mo17-MEG
Zm00001d002600	54	55	3	98	109	101	0.923693	3.29721e-21	endosperm	Mo17-MEG
Zm00001d002641	29	44	9	90	73	99	0.0791538	3.92657e-16	endosperm	Mo17-MEG
Zm00001d002658	44	52	5	58	96	63	0.414216	2.43266e-11	endosperm	Mo17-MEG
Zm00001d002940	32	21	1	40	53	41	0.130797	1.12365e-09	endosperm	Mo17-MEG
Zm00001d003059	51	48	7	74	99	81	0.763025	9.73539e-14	endosperm	Mo17-MEG
Zm00001d003104	44	29	3	29	73	32	0.0791538	4.30281e-06	endosperm	Mo17-MEG
Zm00001d005699	34	27	1	43	61	44	0.370115	2.42417e-10	endosperm	Mo17-MEG
Zm00001d006335	34	22	4	39	56	43	0.108809	9.42636e-08	endosperm	Mo17-MEG
Zm00001d006621	15	14	2	19	29	21	0.852684	0.000207503	endosperm	Mo17-MEG
Zm00001d006738	15	18	0	23	33	23	0.601508	1.62003e-06	endosperm	Mo17-MEG
Zm00001d006845	18	30	5	47	48	52	0.0832646	5.7335e-09	endosperm	Mo17-MEG
Zm00001d007635	21	29	7	85	50	92	0.257899	4.22051e-16	endosperm	Mo17-MEG
Zm00001d007776	119	107	20	230	226	250	0.424738	2.96137e-40	endosperm	Mo17-MEG
Zm00001d008398	67	84	6	63	151	69	0.16653	6.79066e-12	endosperm	Mo17-MEG
Zm00001d009494	19	16	0	20	35	20	0.61209	7.7443e-06	endosperm	Mo17-MEG
Zm00001d010234	19	16	1	24	35	25	0.61209	4.22495e-06	endosperm	Mo17-MEG
Zm00001d010459	30	17	5	56	47	61	0.0579277	6.58225e-11	endosperm	Mo17-MEG
Zm00001d011448	41	38	1	31	79	32	0.73572	1.13728e-07	endosperm	Mo17-MEG
Zm00001d011457	110	97	3	125	207	128	0.366227	4.12457e-27	endosperm	Mo17-MEG
Zm00001d011565	2143	2141	73	2274	4284	2347	0.975623	0	endosperm	Mo17-MEG
Zm00001d011595	95	94	5	120	189	125	0.942014	8.15663e-25	endosperm	Mo17-MEG
Zm00001d011611	125	141	0	351	266	351	0.326581	2.56673e-78	endosperm	Mo17-MEG
Zm00001d011918	82	79	0	126	161	126	0.813097	3.07486e-29	endosperm	Mo17-MEG
Zm00001d011956	126	132	2	50	258	52	0.708744	2.80614e-11	endosperm	Mo17-MEG
Zm00001d012015	14	9	0	52	23	52	0.297147	5.55012e-13	endosperm	Mo17-MEG
Zm00001d012020	40	41	5	82	81	87	0.911528	1.51565e-16	endosperm	Mo17-MEG
Zm00001d012339	25	16	1	24	41	25	0.159854	4.22495e-06	endosperm	Mo17-MEG
Zm00001d012714	223	185	2	48	408	50	0.0599338	7.74967e-11	endosperm	Mo17-MEG
Zm00001d013552	50	58	2	23	108	25	0.441418	2.66917e-05	endosperm	Mo17-MEG
Zm00001d013796	37	37	6	57	74	63	1	1.31528e-10	endosperm	Mo17-MEG
Zm00001d016438	75	61	12	115	136	127	0.229949	6.25845e-20	endosperm	Mo17-MEG
Zm00001d017187	393	375	43	568	768	611	0.516003	4.14664e-100	endosperm	Mo17-MEG
Zm00001d017351	75	98	0	39	173	39	0.0803502	4.2381e-10	endosperm	Mo17-MEG
Zm00001d018475	9	15	1	22	24	23	0.220672	1.19334e-05	endosperm	Mo17-MEG
Zm00001d019092	10	10	0	21	20	21	1	4.59288e-06	endosperm	Mo17-MEG
Zm00001d019206	132	118	4	105	250	109	0.375921	3.88705e-22	endosperm	Mo17-MEG
Zm00001d020093	14	25	6	67	39	73	0.0781692	9.36649e-13	endosperm	Mo17-MEG
Zm00001d020636	62	61	0	34	123	34	0.928155	5.51126e-09	endosperm	Mo17-MEG
Zm00001d021162	288	294	21	250	582	271	0.803587	5.44982e-44	endosperm	Mo17-MEG
Zm00001d021642	20	20	4	54	40	58	1	5.19211e-11	endosperm	Mo17-MEG
Zm00001d021779	23	22	3	29	45	32	0.881497	4.30281e-06	endosperm	Mo17-MEG
Zm00001d021840	100	106	10	114	206	124	0.675918	9.6813e-21	endosperm	Mo17-MEG
Zm00001d022182	33	26	2	46	59	48	0.362126	2.14126e-10	endosperm	Mo17-MEG
Zm00001d022226	140	139	3	49	279	52	0.95226	1.78189e-10	endosperm	Mo17-MEG
Zm00001d022475	138	133	0	525	271	525	0.761335	3.45732e-116	endosperm	Mo17-MEG
Zm00001d023534	25	38	3	61	63	64	0.101454	4.16775e-13	endosperm	Mo17-MEG
Zm00001d023630	71	53	2	31	124	33	0.105998	4.45874e-07	endosperm	Mo17-MEG
Zm00001d023651	15	14	1	44	29	45	0.852684	1.45462e-10	endosperm	Mo17-MEG
Zm00001d024810	116	127	2	19	243	21	0.480406	0.000207503	endosperm	Mo17-MEG
Zm00001d025431	11	18	2	31	29	33	0.193647	4.45874e-07	endosperm	Mo17-MEG
Zm00001d025886	17	14	3	28	31	31	0.590014	7.11793e-06	endosperm	Mo17-MEG
Zm00001d026555	51	56	16	148	107	164	0.628834	6.51966e-25	endosperm	Mo17-MEG
Zm00001d027887	24	22	1	35	46	36	0.768083	1.45604e-08	endosperm	Mo17-MEG
Zm00001d028204	31	19	9	137	50	146	0.0896861	3.19917e-26	endosperm	Mo17-MEG
Zm00001d028588	37	30	7	117	67	124	0.392448	5.17073e-23	endosperm	Mo17-MEG
Zm00001d028613	12	20	0	31	32	31	0.157299	2.58031e-08	endosperm	Mo17-MEG
Zm00001d030305	48	80	0	27	128	27	0.0677738	2.03458e-07	endosperm	Mo17-MEG
Zm00001d031445	248	239	0	904	487	904	0.683399	1.32518e-198	endosperm	Mo17-MEG
Zm00001d031523	118	93	5	52	211	57	0.085238	4.80632e-10	endosperm	Mo17-MEG
Zm00001d031789	9	19	4	100	28	104	0.0587818	4.79549e-21	endosperm	Mo17-MEG
Zm00001d032069	11	18	0	245	29	245	0.193647	3.19545e-55	endosperm	Mo17-MEG
Zm00001d032148	51	57	0	75	108	75	0.563703	4.70719e-18	endosperm	Mo17-MEG
Zm00001d032464	53	36	0	23	89	23	0.071546	1.62003e-06	endosperm	Mo17-MEG
Zm00001d032656	18	25	2	22	43	24	0.285751	4.45574e-05	endosperm	Mo17-MEG
Zm00001d032849	213	216	10	95	429	105	0.884836	1.08448e-16	endosperm	Mo17-MEG
Zm00001d032867	21	32	2	37	53	39	0.130797	2.08876e-08	endosperm	Mo17-MEG
Zm00001d032935	40	44	5	63	84	68	0.662521	2.0137e-12	endosperm	Mo17-MEG
Zm00001d033876	48	50	2	20	98	22	0.839893	0.000124237	endosperm	Mo17-MEG
Zm00001d033951	46	43	0	22	89	22	0.750485	2.72653e-06	endosperm	Mo17-MEG
Zm00001d034655	18	15	1	29	33	30	0.601508	3.18638e-07	endosperm	Mo17-MEG
Zm00001d034663	60	62	3	36	122	39	0.856311	1.26236e-07	endosperm	Mo17-MEG
Zm00001d036338	17	12	0	44	29	44	0.353161	3.28379e-11	endosperm	Mo17-MEG
Zm00001d036880	22	23	2	26	45	28	0.881497	5.74476e-06	endosperm	Mo17-MEG
Zm00001d037158	39	31	2	20	70	22	0.33898	0.000124237	endosperm	Mo17-MEG
Zm00001d037476	54	46	10	99	100	109	0.423711	1.53268e-17	endosperm	Mo17-MEG
Zm00001d037961	40	45	7	75	85	82	0.587594	5.94249e-14	endosperm	Mo17-MEG
Zm00001d038453	94	104	29	271	198	300	0.477289	2.31449e-44	endosperm	Mo17-MEG
Zm00001d038927	539	596	0	501	1135	501	0.0906634	5.75964e-111	endosperm	Mo17-MEG
Zm00001d038937	49	42	0	21	91	21	0.463071	4.59288e-06	endosperm	Mo17-MEG
Zm00001d039193	25	24	0	22	49	22	0.886403	2.72653e-06	endosperm	Mo17-MEG
Zm00001d039530	60	55	2	19	115	21	0.641035	0.000207503	endosperm	Mo17-MEG
Zm00001d039650	14	17	2	20	31	22	0.590014	0.000124237	endosperm	Mo17-MEG
Zm00001d039714	40	43	4	37	83	41	0.741934	2.55352e-07	endosperm	Mo17-MEG
Zm00001d040183	66	48	2	33	114	35	0.0918239	1.60616e-07	endosperm	Mo17-MEG
Zm00001d040733	24	16	0	20	40	20	0.205903	7.7443e-06	endosperm	Mo17-MEG
Zm00001d042033	9	11	3	37	20	40	0.654721	7.62135e-08	endosperm	Mo17-MEG
Zm00001d042558	18	19	0	46	37	46	0.869417	1.18254e-11	endosperm	Mo17-MEG
Zm00001d043445	25	23	0	37	48	37	0.77283	1.1813e-09	endosperm	Mo17-MEG
Zm00001d043449	90	80	0	189	170	189	0.443102	5.25553e-43	endosperm	Mo17-MEG
Zm00001d043800	31	28	4	86	59	90	0.696118	5.44891e-18	endosperm	Mo17-MEG
Zm00001d044106	14	8	5	53	22	58	0.200825	2.9249e-10	endosperm	Mo17-MEG
Zm00001d044353	12	22	2	56	34	58	0.0863479	1.33584e-12	endosperm	Mo17-MEG
Zm00001d044385	56	48	0	33	104	33	0.432768	9.21598e-09	endosperm	Mo17-MEG
Zm00001d045113	57	68	8	90	125	98	0.32518	1.19858e-16	endosperm	Mo17-MEG
Zm00001d045490	43	37	0	60	80	60	0.502335	9.48583e-15	endosperm	Mo17-MEG
Zm00001d045501	44	62	0	138	106	138	0.0804096	7.28775e-32	endosperm	Mo17-MEG
Zm00001d045956	32	24	17	238	56	255	0.285049	1.47112e-43	endosperm	Mo17-MEG
Zm00001d046188	100	101	0	219	201	219	0.943768	1.49457e-49	endosperm	Mo17-MEG
Zm00001d046263	46	44	0	135	90	135	0.833029	3.30172e-31	endosperm	Mo17-MEG
Zm00001d046882	11	9	3	32	20	35	0.654721	9.49174e-07	endosperm	Mo17-MEG
Zm00001d048026	14	8	2	19	22	21	0.200825	0.000207503	endosperm	Mo17-MEG
Zm00001d048298	36	51	10	195	87	205	0.107798	3.42838e-38	endosperm	Mo17-MEG
Zm00001d048495	67	70	10	101	137	111	0.797714	5.75385e-18	endosperm	Mo17-MEG
Zm00001d048692	51	48	2	32	99	34	0.763025	2.67583e-07	endosperm	Mo17-MEG
Zm00001d051041	29	39	1	27	68	28	0.225253	8.94481e-07	endosperm	Mo17-MEG
Zm00001d051925	17	23	0	20	40	20	0.342782	7.7443e-06	endosperm	Mo17-MEG
Zm00001d053612	23	19	0	24	42	24	0.537094	9.63367e-07	endosperm	Mo17-MEG
Zm00001d053876	11	21	1	21	32	22	0.0771	2.00788e-05	endosperm	Mo17-MEG
Zm00001d001800	46	110	20	28	156	48	2.98961e-07	0.248213	endosperm	Mo17-PEG
Zm00001d002961	16	64	15	16	80	31	8.02514e-08	0.857462	endosperm	Mo17-PEG
Zm00001d005647	108	468	308	309	576	617	7.34196e-51	0.967887	endosperm	Mo17-PEG
Zm00001d006797	5	24	8	14	29	22	0.00041838	0.200825	endosperm	Mo17-PEG
Zm00001d007485	9	24	20	34	33	54	0.00902346	0.0567595	endosperm	Mo17-PEG
Zm00001d011825	36	448	90	91	484	181	2.96735e-78	0.940748	endosperm	Mo17-PEG
Zm00001d017862	2	340	95	115	342	210	1.26303e-74	0.167546	endosperm	Mo17-PEG
Zm00001d019298	8	24	6	14	32	20	0.00467775	0.0736384	endosperm	Mo17-PEG
Zm00001d020881	14	36	13	17	50	30	0.00186285	0.465209	endosperm	Mo17-PEG
Zm00001d024530	25	68	14	21	93	35	8.23845e-06	0.236724	endosperm	Mo17-PEG
Zm00001d025750	11	648	60	63	659	123	6.33153e-136	0.786775	endosperm	Mo17-PEG
Zm00001d027673	4	16	25	30	20	55	0.00729039	0.500184	endosperm	Mo17-PEG
Zm00001d029091	230	696	524	547	926	1071	6.19284e-53	0.482179	endosperm	Mo17-PEG
Zm00001d032238	29	98	64	65	127	129	9.19685e-10	0.929841	endosperm	Mo17-PEG
Zm00001d034424	9	26	39	43	35	82	0.00405921	0.658687	endosperm	Mo17-PEG
Zm00001d036637	14	41	12	17	55	29	0.00027192	0.353161	endosperm	Mo17-PEG
Zm00001d037852	6	34	11	19	40	30	9.54697e-06	0.144127	endosperm	Mo17-PEG
Zm00001d044823	12	39	9	13	51	22	0.000156353	0.393769	endosperm	Mo17-PEG
Zm00001d047743	2	43	9	13	45	22	9.84409e-10	0.393769	endosperm	Mo17-PEG
Zm00001d049928	18	80	19	32	98	51	3.77774e-10	0.0687036	endosperm	Mo17-PEG

## Sheet: Table S4
Table S4: Clusters of ASIGs in this experiment.
chromosome	start	end	gene ID	strand	hybrid	cluster ID
chr2	174981909	174985881	Zm00001d005460	-	BC/CB	cluster 1
chr2	175015114	175016058	Zm00001d005461	-	BC/CB
chr5	48439969	48442067	Zm00001d014462	+	BC/CB	cluster 2
chr5	48442168	48443331	Zm00001d014463	-	BC/CB
chr7	47827904	47831031	Zm00001d019642	-	BC/CB	cluster 3
chr7	47837371	47842012	Zm00001d019643	+	BC/CB
chr3	188383792	188388729	Zm00001d043074	-	BC/CB	cluster 4
chr3	188435277	188444488	Zm00001d043075	+	BC/CB
chr3	212195359	212201413	Zm00001d043857	-	BC/CB	cluster 5
chr3	212687925	212691045	Zm00001d043878	-	BC/CB
chr2	182513911	182516018	Zm00001d005658	+	BM/MB	cluster 1
chr2	182562638	182564592	Zm00001d005659	-	BM/MB
chr6	99763877	99766409	Zm00001d036750	+	BM/MB	cluster 2
chr6	99961346	99963647	Zm00001d036761	-	BM/MB
chr6	170102019	170103743	Zm00001d039102	-	BM/MB	cluster 3
chr6	170106206	170106700	Zm00001d039103	-	BM/MB
chr9	155583306	155585060	Zm00001d048396	-	BM/MB	cluster 4
chr9	155585504	155588310	Zm00001d048397	-	BM/MB
chr5	188273103	188277915	Zm00001d017186	-	MC/CM	cluster 1
chr5	188280298	188284023	Zm00001d017187	-	MC/CM

## Sheet: Table S5
Table S5: Primers used in this experiment.
Primers name	sequence
Zm305-CDS-F	ATGGGGGCTCTACCTCGCGGCCTGC
Zm305-CDS-R	TTACGCCTTGTTCTCCTCCTTGCC
Bar-F	CCATCGTCAACCACTACATCGAGACA
Bar-R	CTTCAGCAGGTGGGTGTAGAGCGT
Zm305-CAS-F	GCGGCCTGCTAGCTGGCATC
Zm305-CAS-R	GTGGGCGTCGGGTGAGGTGG

## Sheet: Table S6
Table S6: Comparison of 17 amino acids content between the Zm305 mutant and transgenic receptor line.
	WT（%）	Zm305-C1（%）	Zm305-C2（%）
Alanine	1.000±0.030ab	0.930±0.057b	0.837±0.047c
Histidine	0.370±0.002a	0.365±0.007b	0.370±0.010b
L-isoleucine	0.410±0.034a	0.385±0.035ab	0.343±0.042b
Leucine	1.930±0.140a	1.785±0.163ab	1.540±0.141b
Phenylalanine	0.630±0.037b	0.630±0.014b	0.580±0.026c
Serine	0.650±0.022ab	0.610±0.028b	0.553±0.032c
Valine	0.570±0.010a	0.530±0.057ab	0.487±0.031b
Argnine	0.580±0.052a	0.555±0.049a	0.517±0.050a
Asparagine	0.780±0.052a	0.710±0.057a	0.677±0.108a
Cysteine	0.210±0.011a	0.205±0.007a	0.200±0.026a
Lysine	0.410±0.010a	0.395±0.035a	0.380±0.040a
Methionine	0.150±0.010a	0.145±0.007a	0.147±0.012a
Glycine	0.450±0.031a	0.395±0.035a	0.397±0.047a
Threonine	0.460±0.031a	0.435±0.035a	0.410±0.004a
Tyrosine	0.130±0.001a	0.125±0.007a	0.133±0.006a
Glutamic acid	2.770±0.407a	2.600±0.382a	2.337±0.230a
Proline	1.110±0.015a	1.075±0.035a	1.110±0.036a

## Sheet: Table S7
Table S7. KASP markers used for ploid detection in the experiment
KASP NO.	B73	Mo17	CAU5	Chr	Position-V4
KA000248	TT	CC	TT	7	1.29852
KA000251	AA	GG	AA	7	9.62165
KA000254	TT	TT	CC	7	42.0686
KA000264	CC	AA	CC	7	101.577
KA000266	GG	AA	CC	7	126.11
KA000275	GG	GG	AA	7	148.349
KA000277	AA	GG	AA	7	148.182
KA000279	AA	GG	AA	7	155.783
KA000282	AA	GG	AA	7	162.157
KA000286	GG	AA	GG	7	180.748
